# Supplementary material for: Structural insights into insect-selective sodium channel toxins drive AI-enhanced biopesticide design
Source: Nat Commun. 2026 Mar 6;17:3543. doi: 10.1038/s41467-026-70190-z (PMC13087302; doi:10.1038/s41467-026-70190-z)
Supplement: Supplementary file 6 — Source Data [file 41467_2026_70190_MOESM6_ESM.xlsx]

## Sheet: Figure 1A
Figure 1A
Time	BgNav1-1a	100 nM Av3	400 nM Av3		Time	BgNav1-1a	100 nM LqhαIT	400 nM LqhαIT		Time	hNav1.5	100 nM Av3	400 nM Av3		Time	hNav1.5	100 nM LqhαIT	400 nM LqhαIT
0	-0.52795	-0.62653	-0.02543		0	0.02991	0.05035	0.0672		0	1.23871	1.52283	1.41479		0	3.21777	3.12927	3.22388
0.1	-0.40466	-0.26917	-1.10046		0.1	-0.44434	-1.2088	-1.83441		0.1	0.79315	1.00952	0.92346		0.1	2.53784	2.4585	2.54608
0.2	-1.15906	-1.01501	-1.90369		0.2	-0.80109	-1.74713	-2.42859		0.2	0.49774	0.6601	0.5896		0.2	2.00043	1.93085	2.00653
0.3	-1.72272	-1.5979	-2.5354		0.3	-1.07269	-2.15668	-2.8833		0.3	0.29907	0.41626	0.36652		0.3	1.57227	1.50787	1.57379
0.4	-2.10541	-2.02393	-3.01147		0.4	-1.2796	-2.46002	-3.22083		0.4	0.16479	0.24567	0.21454		0.4	1.22986	1.16821	1.22742
0.5	-2.32819	-2.31201	-3.35907		0.5	-1.43585	-2.66998	-3.45764		0.5	0.07233	0.12634	0.10284		0.5	0.95398	0.89539	0.94391
0.6	-2.42859	-2.48779	-3.60962		0.6	-1.54938	-2.79816	-3.60901		0.6	0.00305	0.03815	0.02411		0.6	0.7251	0.67535	0.70801
0.7	-2.43408	-2.57813	-3.7851		0.7	-1.62537	-2.85645	-3.68744		0.7	-0.04822	-0.03113	-0.03601		0.7	0.53741	0.48828	0.51514
0.8	-2.37183	-2.6059	-3.90778		0.8	-1.66748	-2.85461	-3.71033		0.8	-0.08698	-0.08118	-0.08514		0.8	0.38086	0.33264	0.34912
0.9	-2.26685	-2.59003	-3.99261		0.9	-1.67938	-2.80579	-3.69324		0.9	-0.11536	-0.11841	-0.11932		0.9	0.24933	0.19989	0.20996
1	-2.13806	-2.54608	-4.05029		1	-1.66351	-2.72308	-3.64532		1	-0.13397	-0.14801	-0.14893		1	0.13275	0.08606	0.09094
1.1	-1.99432	-2.48444	-4.08813		1.1	-1.62445	-2.61719	-3.57758		1.1	-0.15442	-0.17456	-0.17395		1.1	0.03693	-0.01038	0.000915527
1.2	-1.8454	-2.41302	-4.11133		1.2	-1.56647	-2.49908	-3.50159		1.2	-0.17059	-0.19501	-0.19226		1.2	-0.04608	-0.09003	-0.06622
1.3	-1.69708	-2.33582	-4.12506		1.3	-1.49475	-2.37274	-3.42285		1.3	-0.18555	-0.21179	-0.20844		1.3	-0.11597	-0.15869	-0.13275
1.4	-1.55426	-2.25464	-4.13361		1.4	-1.41296	-2.24518	-3.3429		1.4	-0.19806	-0.224	-0.21851		1.4	-0.17578	-0.2182	-0.19012
1.5	-1.41846	-2.1756	-4.13666		1.5	-1.3266	-2.11945	-3.26691		1.5	-0.20721	-0.23224	-0.2301		1.5	-0.22675	-0.26947	-0.25208
1.6	-1.2915	-2.10083	-4.13422		1.6	-1.2381	-2.00012	-3.19794		1.6	-0.21576	-0.24078	-0.23407		1.6	-0.26672	-0.3125	-0.31555
1.7	-1.17279	-2.02972	-4.12811		1.7	-1.1496	-1.89087	-3.1366		1.7	-0.21912	-0.24658	-0.24017		1.7	-0.3009	-0.34607	-0.36957
1.8	-1.06232	-1.96259	-4.12415		1.8	-1.06506	-1.79291	-3.08075		1.8	-0.22369	-0.25085	-0.24445		1.8	-0.3299	-0.37109	-0.41412
1.9	-0.96069	-1.89606	-4.11896		1.9	-0.98267	-1.70624	-3.02948		1.9	-0.22491	-0.25787	-0.25177		1.9	-0.35248	-0.3952	-0.44647
2	-0.867	-1.83472	-4.11224		2	-0.90424	-1.62872	-2.98401		2	-0.22491	-0.25726	-0.25269		2	-0.36835	-0.41168	-0.46997
2.1	-0.78247	-1.77765	-4.10187		2.1	-0.83191	-1.55914	-2.94464		2.1	-0.22888	-0.25726	-0.24597		2.1	-0.383	-0.42114	-0.47913
2.2	-0.70557	-1.72516	-4.09119		2.2	-0.76813	-1.49841	-2.91077		2.2	-0.2298	-0.25726	-0.24475		2.2	-0.39642	-0.43182	-0.48492
2.3	-0.63232	-1.67755	-4.08173		2.3	-0.70953	-1.4444	-2.88269		2.3	-0.22858	-0.25818	-0.24353		2.3	-0.40344	-0.43884	-0.48462
2.4	-0.5658	-1.63055	-4.07349		2.4	-0.65338	-1.39496	-2.85675		2.4	-0.22522	-0.25665	-0.24689		2.4	-0.41077	-0.44525	-0.49072
2.5	-0.50598	-1.58752	-4.06586		2.5	-0.60333	-1.35193	-2.83203		2.5	-0.22217	-0.25635	-0.24628		2.5	-0.41351	-0.44586	-0.49744
2.6	-0.45074	-1.54938	-4.0567		2.6	-0.56	-1.315	-2.80884		2.6	-0.22186	-0.25757	-0.2417		2.6	-0.41107	-0.44495	-0.49622
2.7	-0.40222	-1.51398	-4.04846		2.7	-0.52246	-1.28265	-2.78656		2.7	-0.22034	-0.25391	-0.23834		2.7	-0.40955	-0.43701	-0.48859
2.8	-0.3595	-1.47888	-4.04053		2.8	-0.48981	-1.25336	-2.76794		2.8	-0.21606	-0.24902	-0.23743		2.8	-0.40314	-0.42999	-0.48126
2.9	-0.3186	-1.44623	-4.03351		2.9	-0.45959	-1.22711	-2.75177		2.9	-0.21393	-0.24445	-0.23285		2.9	-0.39612	-0.42175	-0.47394
3	-0.28046	-1.41541	-4.02618		3	-0.43304	-1.20239	-2.73804		3	-0.20966	-0.2417	-0.22858		3	-0.39673	-0.41229	-0.46204
3.1	-0.24567	-1.38733	-4.01917		3.1	-0.40894	-1.18011	-2.72614		3.1	-0.20508	-0.23712	-0.22858		3.1	-0.39246	-0.40344	-0.45471
3.2	-0.21545	-1.3623	-4.01123		3.2	-0.38513	-1.15967	-2.71545		3.2	-0.19897	-0.22949	-0.22736		3.2	-0.39032	-0.39551	-0.448
3.3	-0.18677	-1.34094	-4.00513		3.3	-0.36469	-1.14136	-2.7063		3.3	-0.19073	-0.22003	-0.21942		3.3	-0.38696	-0.3833	-0.43915
3.4	-0.16144	-1.31989	-3.99902		3.4	-0.34912	-1.12732	-2.69867		3.4	-0.18494	-0.21484	-0.21118		3.4	-0.36621	-0.36896	-0.42755
3.5	-0.13794	-1.29852	-3.99445		3.5	-0.33478	-1.11389	-2.69165		3.5	-0.1828	-0.20905	-0.20905		3.5	-0.34241	-0.35461	-0.41229
3.6	-0.11536	-1.27869	-3.99261		3.6	-0.32196	-1.10168	-2.68433		3.6	-0.18433	-0.20355	-0.2066		3.6	-0.3241	-0.34302	-0.3952
3.7	-0.09399	-1.26129	-3.98987		3.7	-0.31067	-1.09009	-2.67639		3.7	-0.17944	-0.19867	-0.2005		3.7	-0.31158	-0.32898	-0.37964
3.8	-0.07477	-1.24573	-3.9859		3.8	-0.3006	-1.07819	-2.66785		3.8	-0.17273	-0.19592	-0.19653		3.8	-0.30029	-0.31555	-0.36499
3.9	-0.05676	-1.23199	-3.98102		3.9	-0.29053	-1.06934	-2.66083		3.9	-0.16937	-0.19562	-0.19592		3.9	-0.28992	-0.30243	-0.34851
4	-0.04272	-1.2204	-3.97705		4	-0.28137	-1.05988	-2.65411		4	-0.16479	-0.19104	-0.19104		4	-0.27924	-0.28992	-0.33539
4.1	-0.0293	-1.20911	-3.97186		4.1	-0.27344	-1.05072	-2.64801		4.1	-0.16174	-0.18494	-0.18188		4.1	-0.27283	-0.27985	-0.32349
4.2	-0.01404	-1.1972	-3.96973		4.2	-0.26367	-1.04218	-2.6413		4.2	-0.15778	-0.17975	-0.17456		4.2	-0.26367	-0.2652	-0.3064
4.3	-0.000915527	-1.18591	-3.96851		4.3	-0.25391	-1.03424	-2.63611		4.3	-0.15076	-0.17395	-0.17303		4.3	-0.25208	-0.25085	-0.29541
4.4	0.01007	-1.17523	-3.96576		4.4	-0.2475	-1.02722	-2.63336		4.4	-0.14771	-0.1709	-0.17365		4.4	-0.23987	-0.23926	-0.28503
4.5	0.01953	-1.1676	-3.96332		4.5	-0.24445	-1.02295	-2.63275		4.5	-0.14618	-0.16602	-0.16968		4.5	-0.23102	-0.22888	-0.27374
4.6	0.03052	-1.16058	-3.95935		4.6	-0.24231	-1.01868	-2.63123		4.6	-0.14587	-0.16083	-0.16449		4.6	-0.22278	-0.21729	-0.26093
4.7	0.03937	-1.15204	-3.95569		4.7	-0.23834	-1.01501	-2.62726		4.7	-0.13947	-0.15411	-0.15717		4.7	-0.21759	-0.20569	-0.24841
4.8	0.04791	-1.1438	-3.95386		4.8	-0.23376	-1.01044	-2.62207		4.8	-0.13275	-0.14648	-0.15289		4.8	-0.20813	-0.19165	-0.24078
4.9	0.05676	-1.13556	-3.95111		4.9	-0.22858	-1.00586	-2.61871		4.9	-0.12878	-0.14282	-0.14801		4.9	-0.19623	-0.18066	-0.22919
5	0.065	-1.12701	-3.94928		5	-0.22583	-1.00159	-2.61627		5	-0.12512	-0.14252	-0.14435		5	-0.18646	-0.1712	-0.21423
5.1	0.07172	-1.11725	-3.94897		5.1	-0.22339	-0.99854	-2.61475		5.1	-0.12299	-0.14313	-0.14191		5.1	-0.17242	-0.16144	-0.20386
5.2	0.07843	-1.11053	-3.94684		5.2	-0.22003	-0.99426	-2.61322		5.2	-0.12451	-0.14374	-0.13977		5.2	-0.16602	-0.15259	-0.19409
5.3	0.08392	-1.10596	-3.94379		5.3	-0.21729	-0.98877	-2.61261		5.3	-0.1181	-0.14099	-0.1358		5.3	-0.16205	-0.14404	-0.18219
5.4	0.08972	-1.10168	-3.94135		5.4	-0.21271	-0.98358	-2.61078		5.4	-0.11383	-0.13123	-0.13184		5.4	-0.1532	-0.13367	-0.17212
5.5	0.09491	-1.09589	-3.93951		5.5	-0.2063	-0.979	-2.61078		5.5	-0.11414	-0.11963	-0.13214		5.5	-0.14374	-0.12451	-0.16357
5.6	0.1001	-1.08856	-3.93799		5.6	-0.20172	-0.97656	-2.61322		5.6	-0.11261	-0.1178	-0.13		5.6	-0.13611	-0.11292	-0.15808
5.7	0.10345	-1.0849	-3.93585		5.7	-0.19958	-0.97534	-2.61536		5.7	-0.10773	-0.11719	-0.12726		5.7	-0.12848	-0.10559	-0.15198
5.8	0.10925	-1.08124	-3.93555		5.8	-0.19775	-0.97229	-2.61536		5.8	-0.10162	-0.11536	-0.12604		5.8	-0.11566	-0.10376	-0.14191
5.9	0.11536	-1.07483	-3.9328		5.9	-0.19653	-0.97107	-2.61475		5.9	-0.09799	-0.11353	-0.12024		5.9	-0.10101	-0.09552	-0.13123
6	0.11902	-1.06873	-3.93036		6	-0.19379	-0.96985	-2.61414		6	-0.09664	-0.10026	-0.10505		6	-0.08575	-0.0882	-0.12268
6.1	0.12207	-1.06354	-3.92853		6.1	-0.19226	-0.96893	-2.61353		6.1	-0.09516	-0.10068	-0.10086		6.1	-0.08118	-0.08179	-0.1178
6.2	0.12634	-1.06049	-3.927		6.2	-0.19135	-0.96802	-2.61139		6.2	-0.09155	-0.09979	-0.10254		6.2	-0.07935	-0.07202	-0.11047
6.3	0.13	-1.05835	-3.92639		6.3	-0.18921	-0.96588	-2.60986		6.3	-0.08911	-0.1004	-0.09979		6.3	-0.07568	-0.06714	-0.10406
6.4	0.13397	-1.05591	-3.92456		6.4	-0.18707	-0.96375	-2.60742		6.4	-0.08789	-0.1004	-0.09888		6.4	-0.0705	-0.06134	-0.09644
6.5	0.13702	-1.05225	-3.92273		6.5	-0.1825	-0.961	-2.6059		6.5	-0.08423	-0.09735	-0.09827		6.5	-0.07355	-0.05554	-0.08636
6.6	0.13977	-1.04889	-3.9209		6.6	-0.18036	-0.95825	-2.6059		6.6	-0.07751	-0.09247	-0.09033		6.6	-0.07477	-0.0531	-0.07904
6.7	0.14435	-1.04584	-3.91754		6.7	-0.17853	-0.95673	-2.6062		6.7	-0.07599	-0.09003	-0.08514		6.7	-0.07111	-0.04486	-0.07446
6.8	0.14709	-1.04309	-3.91571		6.8	-0.17853	-0.95581	-2.6062		6.8	-0.07538	-0.08942	-0.0824		6.8	-0.06348	-0.03815	-0.07111
6.9	0.15045	-1.04095	-3.91388		6.9	-0.17883	-0.95459	-2.6059		6.9	-0.07416	-0.08575	-0.07965		6.9	-0.04883	-0.03143	-0.06744
7	0.15198	-1.03729	-3.91205		7	-0.17914	-0.95276	-2.60406		7	-0.06897	-0.08209	-0.07599		7	-0.04822	-0.02045	-0.06165
7.1	0.15228	-1.03485	-3.90991		7.1	-0.17883	-0.95093	-2.60254		7.1	-0.06409	-0.07843	-0.07599		7.1	-0.05127	-0.01434	-0.05615
7.2	0.15167	-1.03271	-3.9093		7.2	-0.17548	-0.95001	-2.60345		7.2	-0.06256	-0.07233	-0.07599		7.2	-0.04974	-0.01251	-0.05341
7.3	0.1532	-1.02997	-3.909		7.3	-0.17212	-0.94849	-2.60437		7.3	-0.06317	-0.07324	-0.07507		7.3	-0.04852	-0.00977	-0.04761
7.4	0.15686	-1.02325	-3.90747		7.4	-0.16968	-0.94849	-2.60437		7.4	-0.06409	-0.07507	-0.07416		7.4	-0.04272	-0.00641	-0.04395
7.5	0.16022	-1.01715	-3.90594		7.5	-0.16968	-0.94696	-2.60162		7.5	-0.06042	-0.07385	-0.07538		7.5	-0.03357	-0.00397	-0.0412
7.6	0.16357	-1.01349	-3.90564		7.6	-0.16937	-0.94574	-2.59857		7.6	-0.0589	-0.0708	-0.0705		7.6	-0.02563	-0.00122	-0.03326
7.7	0.16602	-1.01257	-3.90381		7.7	-0.16663	-0.94513	-2.59888		7.7	-0.05585	-0.06622	-0.06683		7.7	-0.02441	-0.000305176	-0.02502
7.8	0.16632	-1.01318	-3.90167		7.8	-0.16327	-0.94666	-2.60071		7.8	-0.05371	-0.06226	-0.06897		7.8	-0.02594	0.00183	-0.02075
7.9	0.16632	-1.01227	-3.89893		7.9	-0.16174	-0.94666	-2.60071		7.9	-0.05219	-0.06042	-0.07019		7.9	-0.02594	0.00183	-0.01617
8	0.16724	-1.00952	-3.89557		8	-0.16235	-0.94666	-2.59857		8	-0.05066	-0.05829	-0.06744		8	-0.02197	-0.00183	-0.01343
8.1	0.16907	-1.00891	-3.89313		8.1	-0.16327	-0.94635	-2.59766		8.1	-0.04883	-0.05615	-0.06439		8.1	-0.01465	-0.00153	-0.00946
8.2	0.17151	-1.00952	-3.89221		8.2	-0.16479	-0.94696	-2.59796		8.2	-0.04669	-0.05402	-0.06073		8.2	-0.00671	-0.00244	-0.00427
8.3	0.17365	-1.00983	-3.8913		8.3	-0.16449	-0.94666	-2.59766		8.3	-0.04456	-0.05066	-0.05554		8.3	-0.000610352	0.0061	0.000915527
8.4	0.17578	-1.00922	-3.88916		8.4	-0.16357	-0.94482	-2.59827		8.4	-0.04425	-0.04822	-0.05341		8.4	0.00427	0.02686	0.0061
8.5	0.17853	-1.0083	-3.8858		8.5	-0.16357	-0.94299	-2.59827		8.5	-0.04333	-0.04608	-0.05463		8.5	0.00977	0.04303	0.00885
8.6	0.18036	-1.00494	-3.88245		8.6	-0.16388	-0.94177	-2.59674		8.6	-0.04272	-0.04486	-0.05066		8.6	0.01495	0.04974	0.00977
8.7	0.18066	-1.00159	-3.88184		8.7	-0.16296	-0.93933	-2.59735		8.7	-0.04181	-0.04883	-0.04547		8.7	0.01801	0.0531	0.01312
8.8	0.18066	-1.00067	-3.88062		8.8	-0.16296	-0.93719	-2.59674		8.8	-0.04089	-0.05035	-0.04486		8.8	0.01892	0.05798	0.01862
8.9	0.18219	-1.00006	-3.87909		8.9	-0.16205	-0.93536	-2.59674		8.9	-0.03967	-0.04852	-0.04639		8.9	0.02441	0.0592	0.02167
9	0.18433	-0.99884	-3.87817		9	-0.16052	-0.93597	-2.59735		9	-0.04059	-0.04242	-0.04364		9	0.02563	0.06073	0.02289
9.1	0.18646	-0.99701	-3.87604		9.1	-0.15778	-0.93719	-2.59674		9.1	-0.03906	-0.03754	-0.0415		9.1	0.02441	0.06256	0.02441
9.2	0.18799	-0.99579	-3.87238		9.2	-0.15747	-0.93781	-2.59705		9.2	-0.03326	-0.03571	-0.04333		9.2	0.02747	0.0647	0.02289
9.3	0.18829	-0.99426	-3.86871		9.3	-0.15778	-0.93811	-2.59796		9.3	-0.02686	-0.03235	-0.04608		9.3	0.02991	0.06714	0.0238
9.4	0.18921	-0.99091	-3.86719		9.4	-0.15778	-0.93964	-2.59705		9.4	-0.02899	-0.03052	-0.03937		9.4	0.03632	0.06866	0.02777
9.5	0.18982	-0.98877	-3.86627		9.5	-0.15686	-0.93994	-2.59613		9.5	-0.03296	-0.03265	-0.03448		9.5	0.03662	0.06989	0.03021
9.6	0.19073	-0.98694	-3.86475		9.6	-0.15625	-0.93811	-2.59583		9.6	-0.03601	-0.03082	-0.03296		9.6	0.03601	0.07233	0.03326
9.7	0.19318	-0.98541	-3.85986		9.7	-0.15564	-0.93658	-2.59796		9.7	-0.03113	-0.03113	-0.03052		9.7	0.03937	0.07477	0.03326
9.8	0.19592	-0.98358	-3.85559		9.8	-0.15442	-0.93475	-2.59857		9.8	-0.02655	-0.03204	-0.03082		9.8	0.0415	0.07538	0.03632
9.9	0.19653	-0.98206	-3.85162		9.9	-0.15259	-0.93262	-2.59949		9.9	-0.02655	-0.03082	-0.03326		9.9	0.0415	0.07599	0.03784
10	0.19714	-0.98114	-3.84918		10	-0.15106	-0.93079	-2.59918		10	-0.02655	-0.03021	-0.03204		10	0.04639	0.07874	0.0412
10.1	0.19684	-0.98083	-3.84857		10.1	-0.15106	-0.92957	-2.59796		10.1	-0.02075	-0.02777	-0.03052		10.1	0.05066	0.07965	0.04272
10.2	0.19623	-0.97931	-3.84857		10.2	-0.15076	-0.92987	-2.59552		10.2	-0.02014	-0.02716	-0.03052		10.2	0.05035	0.08423	0.04486
10.3	0.19562	-0.97778	-3.84857		10.3	-0.15015	-0.93018	-2.59277		10.3	-0.01953	-0.02991	-0.02838		10.3	0.0531	0.08698	0.047
10.4	0.19653	-0.97748	-3.84857		10.4	-0.14954	-0.93109	-2.59277		10.4	-0.01862	-0.02777	-0.02441		10.4	0.05463	0.08606	0.0473
10.5	0.19836	-0.97504	-3.84766		10.5	-0.14893	-0.9314	-2.59338		10.5	-0.01312	-0.02533	-0.0238		10.5	0.05432	0.09003	0.05127
10.6	0.19867	-0.97229	-3.84552		10.6	-0.14771	-0.93048	-2.59369		10.6	-0.0116	-0.01831	-0.02319		10.6	0.05768	0.09308	0.05432
10.7	0.19989	-0.97076	-3.84338		10.7	-0.14648	-0.92896	-2.5943		10.7	-0.01404	-0.01617	-0.02167		10.7	0.06256	0.0946	0.05615
10.8	0.2005	-0.97076	-3.84094		10.8	-0.14557	-0.92865	-2.59277		10.8	-0.01221	-0.01617	-0.02106		10.8	0.06592	0.09644	0.06012
10.9	0.20264	-0.97046	-3.8382		10.9	-0.14496	-0.93018	-2.59094		10.9	-0.01038	-0.01923	-0.01984		10.9	0.06989	0.09888	0.06226
11	0.20569	-0.96832	-3.83545		11	-0.14526	-0.93018	-2.58942		11	-0.0119	-0.02014	-0.01923		11	0.06989	0.10101	0.06378
11.1	0.20782	-0.96588	-3.83453		11.1	-0.14618	-0.92865	-2.59003		11.1	-0.00763	-0.01678	-0.02045		11.1	0.07172	0.10315	0.06561
11.2	0.20691	-0.96527	-3.83423		11.2	-0.1474	-0.92834	-2.59186		11.2	-0.00305	-0.01465	-0.01862		11.2	0.07446	0.10193	0.05981
11.3	0.20477	-0.96436	-3.83301		11.3	-0.14862	-0.92743	-2.59308		11.3	-0.00824	-0.01434	-0.01556		11.3	0.07538	0.10254	0.05371
11.4	0.20386	-0.96375	-3.82996		11.4	-0.14832	-0.9256	-2.59308		11.4	-0.00824	-0.01373	-0.01587		11.4	0.07874	0.1062	0.04547
11.5	0.20416	-0.96375	-3.82843		11.5	-0.14954	-0.9256	-2.59308		11.5	-0.00336	-0.01465	-0.01343		11.5	0.08484	0.10254	0.04974
11.6	0.20447	-0.96436	-3.8269		11.6	-0.14984	-0.92621	-2.59125		11.6	-0.00153	-0.0119	-0.00854		11.6	0.08667	0.10132	0.0705
11.7	0.20508	-0.96375	-3.82477		11.7	-0.1474	-0.92651	-2.59155		11.7	-0.00458	-0.00977	-0.00824		11.7	0.08728	0.10559	0.08942
11.8	0.2066	-0.96252	-3.82111		11.8	-0.14496	-0.92651	-2.59186		11.8	-0.0058	-0.00519	-0.00885		11.8	0.08728	0.10681	0.10284
11.9	0.20813	-0.96161	-3.81683		11.9	-0.14252	-0.92651	-2.59308		11.9	-0.0058	-0.00214	-0.00916		11.9	0.08575	0.10712	0.10254
12	0.20935	-0.9613	-3.81439		12	-0.14038	-0.92804	-2.59216		12	-0.00305	-0.00305	-0.00824		12	0.08575	0.10986	0.09949
12.1	0.21179	-0.95947	-3.81409		12.1	-0.13947	-0.92865	-2.59155		12.1	-0.00122	-0.00244	-0.00793		12.1	0.08698	0.11322	0.09766
12.2	0.21179	-0.95703	-3.81287		12.2	-0.13947	-0.92957	-2.59155		12.2	0.000305176	-0.000915527	-0.00732		12.2	0.09216	0.11658	0.09613
12.3	0.21118	-0.9552	-3.81104		12.3	-0.14038	-0.92987	-2.59216		12.3	0.00214	-0.00153	-0.00336		12.3	0.09552	0.1178	0.08942
12.4	0.21118	-0.95367	-3.80798		12.4	-0.1413	-0.92865	-2.59277		12.4	0.00275	-0.00122	-0.00214		12.4	0.09674	0.12085	0.08392
12.5	0.21088	-0.95215	-3.80463		12.5	-0.14099	-0.92743	-2.59186		12.5	0.00336	0.000610352	-0.000915527		12.5	0.09613	0.12421	0.08301
12.6	0.2121	-0.95154	-3.80096		12.6	-0.13977	-0.92682	-2.59155		12.6	0.00122	-0.000610352	0		12.6	0.09644	0.12543	0.08423
12.7	0.2124	-0.94849	-3.79883		12.7	-0.13947	-0.92651	-2.59125		12.7	0.00122	0	0.00183		12.7	0.09583	0.12604	0.08362
12.8	0.21393	-0.94635	-3.79761		12.8	-0.14008	-0.92621	-2.58942		12.8	0.00397	0.00397	0.00183		12.8	0.09857	0.12665	0.08911
12.9	0.21454	-0.94666	-3.79608		12.9	-0.14099	-0.92651	-2.58789		12.9	0.00427	0.00336	0		12.9	0.10071	0.12817	0.09338
13	0.21423	-0.94635	-3.79211		13	-0.14008	-0.92621	-2.58728		13	0.00275	0.00427	0.00214		13	0.10742	0.12909	0.0943
13.1	0.21332	-0.94788	-3.78845		13.1	-0.13855	-0.92377	-2.58698		13.1	0.000610352	0.00519	0		13.1	0.11292	0.12878	0.0946
13.2	0.21362	-0.9494	-3.78693		13.2	-0.13733	-0.92285	-2.58698		13.2	0.000915527	0.00671	-0.00366		13.2	0.12115	0.12878	0.0946
13.3	0.21545	-0.94757	-3.78571		13.3	-0.13611	-0.92438	-2.58698		13.3	0.00153	0.00824	-0.00275		13.3	0.12268	0.12695	0.09552
13.4	0.21667	-0.94391	-3.78418		13.4	-0.13702	-0.92499	-2.58789		13.4	0.00549	0.00854	-0.00153		13.4	0.11597	0.13153	0.10071
13.5	0.21698	-0.94147	-3.78204		13.5	-0.13885	-0.92529	-2.58759		13.5	0.01007	0.0058	-0.00427		13.5	0.10345	0.13275	0.10132
13.6	0.21729	-0.93994	-3.7793		13.6	-0.13885	-0.92529	-2.58514		13.6	0.01312	0.00549	-0.00366		13.6	0.0943	0.13824	0.10132
13.7	0.21698	-0.94147	-3.77747		13.7	-0.13885	-0.92407	-2.58362		13.7	0.0116	0.00732	-0.00122		13.7	0.09338	0.14954	0.10376
13.8	0.21729	-0.9433	-3.77563		13.8	-0.14008	-0.92438	-2.5827		13.8	0.00916	0.00824	-0.00122		13.8	0.09583	0.15228	0.10468
13.9	0.21698	-0.94238	-3.77289		13.9	-0.14191	-0.92499	-2.58484		13.9	0.01221	0.00763	0.000305176		13.9	0.09735	0.15015	0.10498
14	0.2179	-0.94055	-3.77045		14	-0.14282	-0.92529	-2.58759		14	0.01221	0.01068	0.00244		14	0.10162	0.14893	0.1059
14.1	0.2179	-0.93781	-3.7677		14.1	-0.1416	-0.9256	-2.5882		14.1	0.01038	0.00854	0.00641		14.1	0.10376	0.14771	0.10773
14.2	0.21851	-0.93628	-3.76617		14.2	-0.14099	-0.92377	-2.58575		14.2	0.00916	0.00854	0.0061		14.2	0.10437	0.15015	0.10712
14.3	0.21759	-0.93597	-3.76373		14.3	-0.13977	-0.92255	-2.5827		14.3	0.00916	0.00977	0.00702		14.3	0.10406	0.14404	0.10956
14.4	0.21881	-0.93536	-3.76343		14.4	-0.13794	-0.92102	-2.58209		14.4	0.01282	0.00732	0.00671		14.4	0.1062	0.13031	0.10864
14.5	0.21851	-0.93323	-3.76251		14.5	-0.13672	-0.91888	-2.58392		14.5	0.01404	0.00732	0.00854		14.5	0.10681	0.12787	0.10986
14.6	0.21851	-0.93109	-3.75854		14.6	-0.13794	-0.91736	-2.58698		14.6	0.01709	0.00977	0.01099		14.6	0.11047	0.12878	0.11353
14.7	0.22034	-0.92926	-3.75366		14.7	-0.13794	-0.91461	-2.58972		14.7	0.01892	0.01099	0.01068		14.7	0.11261	0.12939	0.11261
14.8	0.22125	-0.93018	-3.75		14.8	-0.13611	-0.91309	-2.59003		14.8	0.0174	0.01282	0.01221		14.8	0.11261	0.12878	0.1123
14.9	0.22125	-0.92987	-3.74756		14.9	-0.13397	-0.91309	-2.5882		14.9	0.01556	0.01617	0.0116		14.9	0.11658	0.13489	0.11108
15	0.22125	-0.92896	-3.74512		15	-0.13214	-0.91492	-2.58484		15	0.01526	0.01617	0.01099		15	0.11841	0.13977	0.11169
15.1	0.22217	-0.92804	-3.74268		15.1	-0.13214	-0.91827	-2.58148		15.1	0.01282	0.01465	0.01282		15.1	0.1181	0.13794	0.11261
15.2	0.22278	-0.92804	-3.74054		15.2	-0.13306	-0.9198	-2.57935		15.2	0.01282	0.0119	0.01648		15.2	0.1181	0.1355	0.11383
15.3	0.22156	-0.92682	-3.73901		15.3	-0.13367	-0.92072	-2.57843		15.3	0.01495	0.01312	0.01495		15.3	0.12024	0.13458	0.11566
15.4	0.21973	-0.92468	-3.73688		15.4	-0.13336	-0.91949	-2.57721		15.4	0.0174	0.01282	0.01617		15.4	0.12115	0.13702	0.11688
15.5	0.22095	-0.92407	-3.73596		15.5	-0.13306	-0.9201	-2.57477		15.5	0.02045	0.01495	0.01801		15.5	0.1236	0.13916	0.11688
15.6	0.22156	-0.92255	-3.73474		15.6	-0.13306	-0.92224	-2.57263		15.6	0.02075	0.0177	0.01923		15.6	0.12268	0.13885	0.12024
15.7	0.22339	-0.92224	-3.73322		15.7	-0.13336	-0.92316	-2.57416		15.7	0.02045	0.01801	0.02197		15.7	0.12329	0.14343	0.12177
15.8	0.22522	-0.92224	-3.7323		15.8	-0.13336	-0.9259	-2.57629		15.8	0.02075	0.01923	0.02106		15.8	0.12512	0.14832	0.12115
15.9	0.22614	-0.92163	-3.72864		15.9	-0.13306	-0.93018	-2.57721		15.9	0.01984	0.02106	0.02014		15.9	0.12451	0.14862	0.11932
16	0.22552	-0.92163	-3.7265		16	-0.13092	-0.93079	-2.57813		16	0.01923	0.02197	0.01709		16	0.12512	0.14893	0.11932
16.1	0.22522	-0.92041	-3.72406		16.1	-0.12939	-0.92926	-2.57782		16.1	0.01801	0.02014	0.01343		16.1	0.12512	0.15076	0.12085
16.2	0.22614	-0.91919	-3.7204		16.2	-0.12848	-0.92834	-2.57782		16.2	0.02197	0.02045	0.01495		16.2	0.12512	0.1532	0.12054
16.3	0.22644	-0.91858	-3.71735		16.3	-0.12848	-0.92865	-2.57751		16.3	0.02533	0.02136	0.01831		16.3	0.12817	0.15839	0.1236
16.4	0.22522	-0.91736	-3.71277		16.4	-0.12787	-0.92651	-2.5766		16.4	0.02533	0.02472	0.01953		16.4	0.12909	0.16113	0.12543
16.5	0.22461	-0.91614	-3.70758		16.5	-0.12909	-0.9256	-2.57599		16.5	0.02441	0.02411	0.01892		16.5	0.12939	0.16083	0.12726
16.6	0.22522	-0.91583	-3.70392		16.6	-0.13062	-0.92377	-2.57568		16.6	0.0238	0.02106	0.01984		16.6	0.12909	0.16449	0.12848
16.7	0.22675	-0.91583	-3.70239		16.7	-0.13062	-0.92224	-2.57629		16.7	0.02472	0.02258	0.02014		16.7	0.12817	0.16266	0.12482
16.8	0.22644	-0.91522	-3.70087		16.8	-0.12939	-0.92072	-2.5769		16.8	0.02747	0.02075	0.01831		16.8	0.13123	0.1593	0.12451
16.9	0.22614	-0.91431	-3.69934		16.9	-0.13	-0.92133	-2.57477		16.9	0.02838	0.02106	0.01709		16.9	0.1416	0.16174	0.12726
17	0.22858	-0.91217	-3.69598		17	-0.13092	-0.92224	-2.57233		17	0.0235	0.02136	0.01923		17	0.14374	0.16968	0.12726
17.1	0.23315	-0.91278	-3.6911		17.1	-0.13184	-0.92224	-2.57172		17.1	0.02045	0.02045	0.02075		17.1	0.14099	0.16754	0.12695
17.2	0.23376	-0.91278	-3.6853		17.2	-0.13245	-0.92194	-2.57202		17.2	0.02472	0.02197	0.02014		17.2	0.13855	0.16815	0.12848
17.3	0.23254	-0.91278	-3.68347		17.3	-0.13062	-0.92133	-2.57355		17.3	0.02625	0.02655	0.02136		17.3	0.13672	0.16693	0.13
17.4	0.23041	-0.914	-3.68256		17.4	-0.13031	-0.92072	-2.57385		17.4	0.0296	0.02625	0.02625		17.4	0.13367	0.16479	0.13306
17.5	0.22949	-0.91461	-3.68164		17.5	-0.12909	-0.9198	-2.57416		17.5	0.0354	0.02655	0.02625		17.5	0.12939	0.16388	0.13153
17.6	0.22827	-0.91461	-3.68042		17.6	-0.12756	-0.91949	-2.57446		17.6	0.03601	0.02838	0.0238		17.6	0.12451	0.15869	0.13214
17.7	0.22766	-0.91217	-3.67828		17.7	-0.12604	-0.91888	-2.57355		17.7	0.03204	0.02777	0.02502		17.7	0.12268	0.15686	0.13855
17.8	0.22919	-0.90942	-3.67737		17.8	-0.12573	-0.92041	-2.57233		17.8	0.02838	0.02747	0.02441		17.8	0.12512	0.15778	0.1535
17.9	0.23102	-0.90729	-3.67767		17.9	-0.12451	-0.92041	-2.56989		17.9	0.03052	0.02716	0.02625		17.9	0.13031	0.15961	0.16052
18	0.2301	-0.90546	-3.67706		18	-0.1239	-0.92133	-2.56775		18	0.03143	0.02716	0.02472		18	0.13367	0.16724	0.15564
18.1	0.22797	-0.90454	-3.67676		18.1	-0.12543	-0.92041	-2.56744		18.1	0.03082	0.02777	0.02197		18.1	0.1358	0.18372	0.14923
18.2	0.22797	-0.90485	-3.67371		18.2	-0.12756	-0.92072	-2.56805		18.2	0.03113	0.02838	0.0238		18.2	0.1355	0.19348	0.14526
18.3	0.22858	-0.90393	-3.67096		18.3	-0.12848	-0.92224	-2.56775		18.3	0.03357	0.0296	0.02472		18.3	0.14008	0.18555	0.14099
18.4	0.22888	-0.9021	-3.66791		18.4	-0.12756	-0.9201	-2.56805		18.4	0.03235	0.03265	0.02411		18.4	0.14038	0.17212	0.13428
18.5	0.22858	-0.89996	-3.66302		18.5	-0.12573	-0.91766	-2.56805		18.5	0.0296	0.03296	0.02747		18.5	0.14099	0.16022	0.12512
18.6	0.22858	-0.89783	-3.65845		18.6	-0.12512	-0.91675	-2.56958		18.6	0.02899	0.03357	0.02869		18.6	0.14038	0.15198	0.12085
18.7	0.22766	-0.89752	-3.6557		18.7	-0.12604	-0.91766	-2.5708		18.7	0.02625	0.02899	0.03143		18.7	0.14038	0.15594	0.11841
18.8	0.22705	-0.89691	-3.65295		18.8	-0.12817	-0.91888	-2.56958		18.8	0.02716	0.02869	0.03082		18.8	0.14069	0.15808	0.11597
18.9	0.22736	-0.89752	-3.65051		18.9	-0.12878	-0.9201	-2.56744		18.9	0.03082	0.03143	0.03174		18.9	0.14282	0.15961	0.12085
19	0.22919	-0.89783	-3.64838		19	-0.12909	-0.92133	-2.56531		19	0.03204	0.03143	0.03418		19	0.14374	0.16296	0.12604
										19.1	0.02991	0.0296	0.03418		19.1	0.14465	0.16449	0.12695
										19.2	0.02899	0.03052	0.03326		19.2	0.14618	0.16602	0.12878
										19.3	0.03143	0.0293	0.03204		19.3	0.14618	0.16846	0.13428
										19.4	0.03571	0.02838	0.0296		19.4	0.14709	0.16876	0.14038
										19.5	0.03632	0.0296	0.02716		19.5	0.14801	0.16876	0.14435
										19.6	0.03754	0.03204	0.02777		19.6	0.14648	0.17059	0.14221
										19.7	0.03784	0.03387	0.03052		19.7	0.14832	0.16907	0.14404
										19.8	0.04059	0.03662	0.03296		19.8	0.14893	0.16968	0.14709
										19.9	0.03998	0.03479	0.03448		19.9	0.14801	0.17029	0.14343
										20	0.03815	0.03265	0.03326		20	0.14709	0.16937	0.14679
										20.1	0.03571	0.03265	0.02838		20.1	0.14679	0.17059	0.14862
										20.2	0.03693	0.03326	0.02808		20.2	0.1474	0.17365	0.14801
										20.3	0.03876	0.03052	0.02869		20.3	0.14862	0.17334	0.15045
										20.4	0.04059	0.03357	0.02899		20.4	0.15045	0.17151	0.14954
										20.5	0.04181	0.03876	0.03448		20.5	0.15106	0.17303	0.14954
										20.6	0.03784	0.03998	0.03754		20.6	0.15198	0.17242	0.15167
										20.7	0.03326	0.03937	0.03937		20.7	0.15381	0.17456	0.14587
										20.8	0.03235	0.04028	0.03937		20.8	0.15472	0.17487	0.14465
										20.9	0.03296	0.03876	0.03784		20.9	0.15442	0.17517	0.14587
										21	0.03754	0.03784	0.03967		21	0.15411	0.1767	0.14709
										21.1	0.03754	0.03754	0.03632		21.1	0.1535	0.17761	0.14893
										21.2	0.03906	0.03845	0.03326		21.2	0.15198	0.17822	0.15717
										21.3	0.04089	0.03998	0.03296		21.3	0.14893	0.17914	0.16724
										21.4	0.04059	0.03387	0.03235		21.4	0.14679	0.17639	0.17517
										21.5	0.03998	0.0351	0.03174		21.5	0.14374	0.17395	0.17181
										21.6	0.03845	0.03784	0.03571		21.6	0.14526	0.17639	0.15533
										21.7	0.03693	0.03998	0.03937		21.7	0.1474	0.177	0.14771
										21.8	0.03754	0.03571	0.03815		21.8	0.1474	0.18036	0.15015
										21.9	0.03998	0.03601	0.03693		21.9	0.14832	0.18005	0.14526
										22	0.03876	0.04059	0.03326		22	0.15198	0.17975	0.14496
										22.1	0.03876	0.04303	0.0351		22.1	0.1535	0.17792	0.14343
										22.2	0.03967	0.04089	0.03876		22.2	0.1535	0.18158	0.14343
										22.3	0.04028	0.03815	0.03845		22.3	0.15289	0.18036	0.14069
										22.4	0.04089	0.03845	0.03937		22.4	0.15259	0.17883	0.13855
										22.5	0.03967	0.03845	0.03998		22.5	0.16418	0.17822	0.13672
										22.6	0.03754	0.03723	0.03601		22.6	0.17639	0.17853	0.13855
										22.7	0.03784	0.03815	0.03479		22.7	0.177	0.17822	0.14374
										22.8	0.03876	0.03662	0.03784		22.8	0.17365	0.1828	0.14526
										22.9	0.04181	0.0354	0.04089		22.9	0.16693	0.18463	0.14893
										23	0.04395	0.03632	0.04089		23	0.15686	0.18311	0.15076
										23.1	0.04517	0.0412	0.03662		23.1	0.1474	0.18188	0.14801
										23.2	0.04669	0.04486	0.03723		23.2	0.13428	0.18158	0.14832
										23.3	0.04822	0.04486	0.04211		23.3	0.12695	0.18402	0.15045
										23.4	0.04547	0.04456	0.04364		23.4	0.13123	0.18585	0.15106
										23.5	0.04303	0.04333	0.04608		23.5	0.14343	0.18463	0.1532
										23.6	0.04669	0.04242	0.04608		23.6	0.15228	0.1825	0.1535
										23.7	0.04547	0.04272	0.04364		23.7	0.15564	0.18372	0.1532
										23.8	0.04089	0.04517	0.04089		23.8	0.15778	0.1825	0.15533
										23.9	0.03876	0.04578	0.04028		23.9	0.15808	0.18372	0.15594
										24	0.03937	0.04639	0.03998		24	0.15839	0.18402	0.15381
										24.1	0.04028	0.04486	0.03906		24.1	0.15991	0.18311	0.1535
										24.2	0.0415	0.04333	0.03754		24.2	0.16083	0.18463	0.15259
										24.3	0.04333	0.04578	0.04089		24.3	0.16083	0.18677	0.15289
										24.4	0.04547	0.04852	0.04486		24.4	0.16083	0.18616	0.15442
										24.5	0.047	0.04852	0.04547		24.5	0.15991	0.18921	0.15656
										24.6	0.0473	0.0473	0.04333		24.6	0.16144	0.1886	0.15594
										24.7	0.0473	0.04669	0.04333		24.7	0.16113	0.18799	0.15808
										24.8	0.04913	0.04517	0.04456		24.8	0.16083	0.19043	0.15656
										24.9	0.04883	0.04517	0.04211		24.9	0.159	0.19043	0.15717
										25	0.04761	0.04486	0.04211		25	0.15869	0.18982	0.16113
										25.1	0.0473	0.0473	0.04456		25.1	0.16083	0.18982	0.15991
										25.2	0.04517	0.04944	0.04456		25.2	0.16357	0.18707	0.16083
										25.3	0.04364	0.05005	0.04089		25.3	0.1651	0.18555	0.16113
										25.4	0.04395	0.05005	0.03937		25.4	0.16602	0.18677	0.16113
										25.5	0.04425	0.05127	0.04181		25.5	0.16113	0.18829	0.15778
										25.6	0.03906	0.0528	0.03937		25.6	0.15808	0.19104	0.15472
										25.7	0.04272	0.0531	0.03632		25.7	0.15961	0.19348	0.15045
										25.8	0.04974	0.05402	0.03571		25.8	0.16083	0.19165	0.15259
										25.9	0.05188	0.05188	0.03937		25.9	0.16022	0.18982	0.15594
										26	0.04822	0.04822	0.04059		26	0.16205	0.18921	0.15869
										26.1	0.04517	0.04944	0.04517		26.1	0.16357	0.1889	0.15991
										26.2	0.04333	0.04974	0.04944		26.2	0.16235	0.18616	0.15747
										26.3	0.04578	0.04883	0.05249		26.3	0.16083	0.18372	0.15594
										26.4	0.04761	0.04974	0.05096		26.4	0.159	0.18341	0.15503
										26.5	0.04944	0.04761	0.04822		26.5	0.15778	0.18066	0.15656
										26.6	0.04974	0.04517	0.05005		26.6	0.159	0.18158	0.15869
										26.7	0.05066	0.04608	0.05005		26.7	0.16052	0.18158	0.16174
										26.8	0.04974	0.0473	0.05157		26.8	0.16113	0.18219	0.16052
										26.9	0.04944	0.04791	0.0531		26.9	0.16876	0.18524	0.16022
										27	0.05035	0.04608	0.05188		27	0.16785	0.19501	0.16388
										27.1	0.04944	0.04761	0.04944		27.1	0.16876	0.19867	0.16144
										27.2	0.04944	0.04791	0.04639		27.2	0.16449	0.19867	0.16205
										27.3	0.05219	0.04913	0.04639		27.3	0.16022	0.1947	0.16022
										27.4	0.05646	0.04974	0.0473		27.4	0.16083	0.19135	0.16022
										27.5	0.05341	0.047	0.04639		27.5	0.16144	0.18677	0.1593
										27.6	0.05096	0.05035	0.04822		27.6	0.16052	0.18127	0.16205
										27.7	0.04822	0.04852	0.05249		27.7	0.15839	0.18036	0.16571
										27.8	0.0473	0.04974	0.05432		27.8	0.1593	0.18066	0.16693
										27.9	0.047	0.0531	0.05341		27.9	0.16113	0.1767	0.16602
										28	0.04547	0.05493	0.05035		28	0.1593	0.17181	0.16357
										28.1	0.04333	0.05493	0.04517		28.1	0.16052	0.16388	0.1651
										28.2	0.04517	0.05371	0.04425		28.2	0.16144	0.15808	0.16571
										28.3	0.04974	0.05219	0.04974		28.3	0.16083	0.16785	0.16785
										28.4	0.05371	0.05341	0.05127		28.4	0.16205	0.18463	0.16785
										28.5	0.0528	0.05402	0.04913		28.5	0.16296	0.1947	0.16571
										28.6	0.05096	0.05066	0.05096		28.6	0.16235	0.2002	0.16479
										28.7	0.05005	0.04913	0.05157		28.7	0.16449	0.2002	0.16663
										28.8	0.04944	0.04913	0.0531		28.8	0.16571	0.20233	0.16541
										28.9	0.04852	0.05005	0.05188		28.9	0.16357	0.20172	0.16479
										29	0.04913	0.05157	0.04944		29	0.16724	0.2002	0.16449
										29.1	0.05188	0.05493	0.05188		29.1	0.16541	0.19684	0.16388
										29.2	0.05127	0.05798	0.05524		29.2	0.16479	0.19562	0.16266
										29.3	0.05066	0.05798	0.05646		29.3	0.16479	0.19714	0.16235
										29.4	0.04517	0.05798	0.05524		29.4	0.16388	0.19531	0.16144
										29.5	0.04486	0.05524	0.05249		29.5	0.16266	0.19348	0.159
										29.6	0.04852	0.05524	0.04944		29.6	0.16388	0.19165	0.15869
										29.7	0.05035	0.05768	0.04974		29.7	0.16174	0.19379	0.15625
										29.8	0.05005	0.05737	0.0531		29.8	0.16144	0.1944	0.15686
										29.9	0.05035	0.05524	0.05493		29.9	0.16144	0.19348	0.15991
										30	0.04974	0.05585	0.05554		30	0.16144	0.1944	0.159
										30.1	0.05127	0.05188	0.05371		30.1	0.16205	0.19592	0.16052
										30.2	0.05493	0.05096	0.04791		30.2	0.15961	0.19379	0.16052
										30.3	0.05646	0.05707	0.04425		30.3	0.15961	0.20721	0.16083
										30.4	0.05646	0.05951	0.04333		30.4	0.16022	0.21637	0.16144
										30.5	0.05402	0.05707	0.04395		30.5	0.15991	0.21179	0.16235
										30.6	0.05524	0.05524	0.04852		30.6	0.15961	0.20905	0.16296
										30.7	0.05768	0.0531	0.0531		30.7	0.16327	0.2063	0.16388
										30.8	0.05646	0.05157	0.0531		30.8	0.16296	0.20325	0.16479
										30.9	0.05371	0.05585	0.05524		30.9	0.16388	0.19958	0.16571
										31	0.05554	0.0592	0.0589		31	0.16907	0.18951	0.16357
										31.1	0.05493	0.05981	0.05493		31.1	0.17059	0.18219	0.16113
										31.2	0.05341	0.0592	0.05188		31.2	0.17151	0.18158	0.15411
										31.3	0.05524	0.06073	0.05157		31.3	0.17395	0.18524	0.14679
										31.4	0.05463	0.05707	0.05432		31.4	0.1709	0.19226	0.13641
										31.5	0.05585	0.05402	0.05676		31.5	0.16876	0.19165	0.13855
										31.6	0.05585	0.05249	0.05524		31.6	0.16724	0.19012	0.15533
										31.7	0.05768	0.05402	0.05554		31.7	0.16815	0.18524	0.17334
										31.8	0.05646	0.05676	0.0531		31.8	0.16876	0.18524	0.18524
										31.9	0.05798	0.06134	0.0528		31.9	0.16754	0.18646	0.18524
										32	0.05676	0.06287	0.05493		32	0.16571	0.18677	0.1828
										32.1	0.05463	0.05951	0.05676		32.1	0.16754	0.19073	0.17792
										32.2	0.05341	0.05646	0.05676		32.2	0.17059	0.18707	0.17456
										32.3	0.05341	0.05524	0.05585		32.3	0.16815	0.1828	0.16907
										32.4	0.05524	0.05676	0.05524		32.4	0.1651	0.18402	0.1651
										32.5	0.05707	0.05768	0.05371		32.5	0.16785	0.18372	0.1651
										32.6	0.05615	0.05951	0.05463		32.6	0.16663	0.18158	0.16632
										32.7	0.05463	0.06256	0.05432		32.7	0.16663	0.18188	0.16449
										32.8	0.05463	0.06592	0.05341		32.8	0.16724	0.18463	0.16327
										32.9	0.0528	0.06927	0.05402		32.9	0.16968	0.18311	0.16449
										33	0.0531	0.06683	0.05493		33	0.17303	0.18829	0.1651
										33.1	0.05615	0.06256	0.05432		33.1	0.177	0.19043	0.16693
										33.2	0.05737	0.06287	0.0531		33.2	0.18188	0.19104	0.16693
										33.3	0.05707	0.06073	0.05707		33.3	0.18524	0.1889	0.16418
										33.4	0.05402	0.05707	0.05707		33.4	0.17853	0.18677	0.16449
										33.5	0.0531	0.05585	0.05737		33.5	0.16602	0.18921	0.16357
										33.6	0.05646	0.05554	0.05585		33.6	0.16022	0.19165	0.1651
										33.7	0.05829	0.05737	0.05371		33.7	0.15961	0.18951	0.16663
										33.8	0.05951	0.05829	0.0528		33.8	0.159	0.19012	0.16754
										33.9	0.05646	0.05768	0.0528		33.9	0.1593	0.19104	0.16815
										34	0.05676	0.0592	0.05524		34	0.16022	0.19043	0.17059
										34.1	0.0589	0.0592	0.05829		34.1	0.16022	0.19592	0.17059
										34.2	0.05951	0.05981	0.0589		34.2	0.16235	0.19562	0.16937
										34.3	0.05646	0.0589	0.05859		34.3	0.16083	0.19165	0.16693
										34.4	0.05524	0.0589	0.05554		34.4	0.16113	0.18738	0.16998
										34.5	0.05798	0.05768	0.05585		34.5	0.16449	0.18677	0.18646
										34.6	0.06134	0.05585	0.05829		34.6	0.16571	0.18799	0.18921
										34.7	0.06073	0.05951	0.05798		34.7	0.16296	0.19501	0.18463
										34.8	0.06195	0.06165	0.05676		34.8	0.16357	0.19714	0.18036
										34.9	0.05798	0.06226	0.0592		34.9	0.1651	0.19257	0.17456
										35	0.0592	0.06165	0.05707		35	0.16693	0.18951	0.16815
										35.1	0.05859	0.06012	0.05585		35.1	0.16632	0.18738	0.15167
										35.2	0.05707	0.05554	0.06134		35.2	0.16541	0.18585	0.14252
										35.3	0.05707	0.05737	0.06622		35.3	0.16602	0.18646	0.13947
										35.4	0.0589	0.05981	0.06378		35.4	0.16693	0.18921	0.1416
										35.5	0.05737	0.06256	0.05981		35.5	0.16663	0.18921	0.14771
										35.6	0.05615	0.06165	0.06042		35.6	0.16785	0.19012	0.15442
										35.7	0.05646	0.0589	0.06165		35.7	0.1709	0.19104	0.16052
										35.8	0.05951	0.05737	0.06287		35.8	0.17059	0.19104	0.16235
										35.9	0.0589	0.05951	0.06195		35.9	0.16815	0.19226	0.16266
										36	0.0592	0.0592	0.06042		36	0.16724	0.19073	0.16296
										36.1	0.06042	0.05859	0.06012		36.1	0.16602	0.19043	0.16205
										36.2	0.05798	0.06012	0.06042		36.2	0.16693	0.19226	0.16144
										36.3	0.05585	0.06165	0.06042		36.3	0.16693	0.19348	0.16418
										36.4	0.05798	0.06317	0.05768		36.4	0.16754	0.19379	0.16693
										36.5	0.05646	0.0647	0.05707		36.5	0.16724	0.19623	0.16846
										36.6	0.05432	0.06439	0.05371		36.6	0.16449	0.19623	0.17029
										36.7	0.05615	0.06348	0.0531		36.7	0.16663	0.19745	0.16541
										36.8	0.05737	0.06012	0.05524		36.8	0.16785	0.19836	0.16571
										36.9	0.0589	0.06165	0.06012		36.9	0.17303	0.19775	0.1651
										37	0.0589	0.06653	0.06256		37	0.17242	0.20447	0.16571
										37.1	0.05859	0.06378	0.06104		37.1	0.17334	0.20569	0.16602
										37.2	0.06195	0.06195	0.05798		37.2	0.1709	0.20508	0.16663
										37.3	0.0592	0.06195	0.05707		37.3	0.16907	0.20142	0.16663
										37.4	0.05829	0.06317	0.05737		37.4	0.16571	0.19928	0.16449
										37.5	0.05981	0.05981	0.05676		37.5	0.159	0.1947	0.16541
										37.6	0.05981	0.06195	0.05676		37.6	0.15778	0.18921	0.16449
										37.7	0.05737	0.06439	0.0592		37.7	0.16083	0.18402	0.16479
										37.8	0.05341	0.065	0.05859		37.8	0.16235	0.18158	0.1651
										37.9	0.05524	0.06287	0.05737		37.9	0.16327	0.18524	0.16327
										38	0.05707	0.06287	0.05676		38	0.16541	0.19257	0.16235
										38.1	0.05585	0.06256	0.05585		38.1	0.16754	0.2005	0.16052
										38.2	0.05707	0.06439	0.05707		38.2	0.16846	0.2121	0.16266
										38.3	0.05951	0.06531	0.06104		38.3	0.16815	0.20844	0.16449
										38.4	0.0592	0.06195	0.06042		38.4	0.16663	0.1947	0.16479
										38.5	0.0589	0.06073	0.06012		38.5	0.16724	0.18555	0.1651
										38.6	0.06134	0.06561	0.05951		38.6	0.16937	0.18097	0.16571
										38.7	0.06378	0.06561	0.0589		38.7	0.16907	0.17914	0.16388
										38.8	0.06409	0.06439	0.05951		38.8	0.1709	0.18066	0.15991
										38.9	0.06226	0.06195	0.06104		38.9	0.16846	0.18005	0.15656
										39	0.06165	0.06348	0.06287		39	0.17487	0.18463	0.16327
										39.1	0.06317	0.06012	0.06165		39.1	0.17761	0.19775	0.17426
										39.2	0.06287	0.05768	0.05951		39.2	0.18219	0.19623	0.17731
										39.3	0.06439	0.05737	0.06165		39.3	0.18341	0.1947	0.17609
										39.4	0.06409	0.05951	0.06073		39.4	0.18188	0.19531	0.17365
										39.5	0.06775	0.06226	0.06042		39.5	0.1767	0.19379	0.16968
										39.6	0.06958	0.06134	0.05951		39.6	0.17548	0.19287	0.16693
										39.7	0.0705	0.06226	0.06226		39.7	0.17029	0.19043	0.16418
										39.8	0.06805	0.06348	0.06226		39.8	0.15991	0.18311	0.16296
										39.9	0.06683	0.06378	0.05981		39.9	0.15503	0.18127	0.15869
										40	0.06671	0.06004	0.05932		40	0.15381	0.18158	0.15961

## Sheet: Figure 1B
Figure 1B
Concentration (nM)	BgNav1-1a			hNav1.5				Concentration (nM)	BgNav1-1a			hNav1.5
0	0	0	0	0	0	0		0	0	0	0	0	0	0
1	0	0	0	0	0	0		1	0.84	0.95	1	4.85	3.03	0
4	0	0	0	0	0	0		4	0.81	0.98	0.96	3.38	3.85	9.8
10	0	0	0	0	0	0		10	1.09	1.89	1.72	3.38	5.56	10.91
40	7.99	5.79	2.42	0	0	0		40	1.3	1.16	1.09	1.52	0	7.55
100	32.11	24.64	23.51	0	0	0		100	12.88	13.81	13.13	0.51	0.55	8.33
400	72.47	73.03	75.51	0	0	0		400	60.04	56.16	56.55	1.52	5.58	8.2
1000	85.57	89.58	89.58	0	0	0		1000	82.64	78.99	88.12	15.63	15.88	17.91
4000	94.09	104.55	90.29	6.51	3.57	7.14		4000	96.17	94.49	95.31	21.08	24.32	20
10000				23.4	27.22	25.25		10000	98.24	96.76	97.14	22.86	20.59	17.36
40000				30.36	26.12	24.49		40000				20.87	12.61	12.32

## Sheet: Figure 3F
Figure 3F
Concentration (nM)	Av3			P5A			Y7A			W8A			P12A			W13A			P15A			Y18A
0	0	0	0	0	0	0	0	0	0	0	0	0	0	0	0	0	0	0	0	0	0	0	0	0
1	0	0	0	1.46	3.8	0.14	0.61	0.5	0.99	0.08	0.03	0.1	1.26	2.22	3.79	0.31	0.81	0.75	0.35	0.31	1.52	0	0	0
4	0	0	0	1.05	3.31	0.11	0.1	1.13	0.13	0.09	0.09	0.07	1.53	2.28	4.53	0.27	0.03	0.25	0.15	1.17	3.73	0	0	0
10	0	0	0	1.21	4.08	0.23	0.04	0.22	0.22	0.12	0.13	0.01	1.48	2.67	4.4	0.83	0.45	0.88	0.47	1.56	4.15	0	0	0
40	7.99	5.79	2.42	3.01	5.64	0.43	0.8	0.05	0.26	0.99	0.99	0.24	1.05	2.13	4.19	1.27	1.42	0.87	1.12	1.67	3.44	0	0	0
100	32.11	24.64	23.51	11.06	9.34	2.15	10.21	11.19	11.22	0.68	0.56	0.43	1.33	2.02	3.75	0.98	0.99	0.97	1.06	3.74	5.5	0	0	0
400	72.47	73.03	75.51	52.79	56.06	26.64	43.01	45.58	39.44	5.65	2.14	1.45	12.25	9.82	17.21	0.71	0.96	0.87	79.87	50.44	44.12	6.75	6.57	6.34
1000	85.57	89.58	89.58	90.68	81.38	86.29	72.98	70.31	74.72	10.28	10.62	9.67	34.31	40.52	56.26	5.69	5.33	5.59	96.31	88.14	71.79	21.82	26.74	42.23
4000	94.09	104.55	90.29	96.15	93.26	95	96	91.9	98.53	37.41	39.12	34.99	74.11	95.3	88.04	35.87	37.84	30.28	97.68	99.11	94.53	80.45	91.71	84.15
10000										62.02	65.2	72.26	89.89	95.44	92.92	77.04	68.32	70.15	98.9	97.84	94.94	94.61	91.68	87.13
40000										89.86	88.2	84.45				87.12	84.02	86.36				94.32	92.33	89.76
EC50	167.28	232.63	174.73	354.46	325.57	523.55	498.66	447.37	545.37	6757.02	5331	4684.77	1629.54	1144.29	816.67	4624.51	4592.64	5338.85	279.58	392.88	469.78	1780.21	1337.62	1039.92
Average	191.55			401.19			497.13			5590.93			1196.84			4852			380.75			1385.92
SEM	20.65			61.74			28.3			612.16			236.12			243.6			55.24			215.06

## Sheet: Figure 3G
Figure 3G	NavPaS numbering
Concentration (Av3, nM)	BgNav			M281A			V283N			W391T			H392Y			K1256T
0	0	0	0	0	0	0	0	0	0	0	0	0	0	0	0	0	0	0
1	0	0	0	0	0	0	0.31	6.67	11.48	0	0	0	0	0	0	2.3	0.42	2.09
4	0	0	0	0	0	0	0.41	3.95	3.31	0	0	0	0	0	0	1.26	0.37	0.09
10	0	0	0	0	0	0	0.4	4.63	4.92	0	0	0	0	0	0	0.61	1.75	2.45
40	7.99	5.79	2.42	0	0	0	0.02	5.2	4.79	0	0	0	0	0	0	13.68	8.82	3.79
100	32.11	24.64	23.51	0	0	0	0.39	6.42	4.35	0	0	0	0	0	0	25.04	28.04	16.54
400	72.47	73.03	75.51	29.24	25.44	30.34	14.66	36.28	50.13	11.86	14.83	10.79	0	0	0	87.29	77.94	53.24
1000	85.57	89.58	89.58	98.47	89	88.1	65.31	68.82	80.81	31.79	40.57	37.38	0	0	0	95.9	99.6	94.96
4000	94.09	104.55	90.29	98.98	98.96	99.8	94.08	94.04	97.36	64.04	61.17	65.33	1.04	4.82	9.96	101.45	99.9	95.87
10000				98.4	100.25	100.19				96.78	94.14	91.33	16.59	11.97	23.47
40000													28.95	24.27	34.44
EC50	167.28	232.63	174.73	448.13	543.88	523.82	748.76	591.78	402.95	4617.67	3880.27	2373.16	9293.83	12156.2	6912.76	166.71	185.74	330.89
Average	191.55			505.27			581.16			3126.71			9454.26			227.78
SEM	20.65			29.15			99.97			753.56			1515.77			51.85

## Sheet: Figure 4F
Figure 4F
Concentration (nM)	LqhaIT			K8D			N9D			Y10V			V13T			F17G			R18D			K41P			N44A			I57T			V59G			K62R			H64A
0	0	0	0	0	0	0	0	0	0	0	0	0	0	0	0	0	0	0	0	0	0	0	0	0	0	0	0	0	0	0	0	0	0	0	0	0	0	0	0
1	0.84	0.95	1	0	0.51	0.42	0.91	0.46	0.3	0	0	0	0.69	0.04	4.82	0.2	0.13	0.41	0	0	0	0.23	0.77	0.72	0.11	1.25	0.24	1.64	1.75	1.27	1.57	1.15	1.1	0.09	0.4	0.53	0.76	0.67	0.02
4	0.81	0.98	0.96	0.01	0.53	0.38	0.42	0.28	0.2	0	0	0	0.26	0.28	5.77	0.62	0.29	0.55	0	0	0	0.03	0.98	0.99	0.22	0.5	0.04	2.97	2.83	2.01	1.24	0.9	0.31	0.86	0.82	0.46	0.42	0.09	0.7
10	1.09	1.89	1.72	0	0.61	0.35	1	0.75	0.43	0	0	0	1.31	0.29	6.58	0.37	0.44	1.03	0	0	0	0.17	0.54	0.94	0.2	0.46	0.08	2.09	4.05	2.39	0.77	0.99	0.2	1.19	0.81	0.56	0.69	0.6	0.72
40	1.3	1.16	1.09	0.01	0.83	0.8	4.69	2.91	0.02	0	0	0	3.65	0.34	7.75	0.61	0.16	0.13	0	0	0	0.43	0.8	0.32	0.11	0.64	0.29	3.11	5.13	2.37	0.92	2.77	0.54	0.62	1.19	0.45	1.05	0.91	0.48
100	12.88	13.81	13.13	0.01	0.93	0.62	6.38	3.72	4.71	0	0	0	6.89	0.18	7.98	0.17	0.39	0.83	3.03	0.07	4.35	0.27	0.49	0	0.03	0.73	0.02	0.4	3.67	2.46	0.36	2.29	0.37	0.34	0.41	0.6	0.54	1.06	0.39
400	60.04	56.16	56.55	0.14	1.82	1.21	12.38	5.13	4.25	0	0	0	29.2	3.05	8.7	0.39	4.08	0.88	2.55	4.43	5.8	0.51	0.98	0.8	0.44	0.94	0.23	2.18	3.87	3.51	0.35	2.42	0.5	16.89	18.16	15.22	0.76	2.24	0.45
1000	82.64	78.99	88.12	1.5	2.07	2.16	16.55	13.51	8.59	0	0	0	59.52	18.44	9.75	0.52	13.06	4.09	2.59	3.28	4.26	4.6	1.86	5.05	0.39	1.44	0.4	1.61	1.23	1.49	0.82	2.88	0.07	29.78	31.89	31.31	4.22	4.13	6.15
4000	96.17	94.49	95.31	12.95	24.9	24.11	40.34	39.87	36.39	0	0	0	81.34	49.46	30.47	0.56	41.3	24.75	9.99	8.15	9.83	10.12	11.01	10.93	2.22	5.01	3.08	9.08	8.16	9.71	15.19	0.18	13.79	90.94	84.95	90.6	16.46	14.12	15.71
10000	98.24	96.76	97.14	37.72	39.35	38.67	59.57	58.28	59.44	22.31	27.02	25.24	89.58	70.97	69.04	41.15	73.24	55.79	27.31	27.52	28.06	37.17	34.44	42.91	27.76	22.01	27.93	36.46	36.53	37.8	53.12	43.97	54.44	90.31	93.45	89.79	46.68	45.2	41.85
40000				88.33	75.25	75.68	80.11	78.5	70.44	51.62	50.84	53.22	93.49	84.55	89.87	92.52	98.39	93.12	54.48	57.78	59.18	89.68	91.57	82.48	73.69	77.98	76.31	86.2	87.36	82.69	90.18	91.24	87.22				83.57	84.02	86.43
100000										77.74	72.39	82.88							75.77	78.57	72.48
EC50	311.55	334.07	320.13	15186.8	13781.1	14690.7	7512.94	4995.52	3938.53	33795.5	23626.8	39714.7	688.6	3208.63	6255.37	10428.3	5623.67	9028.75	32845.4	27909.5	18972.6	14981.2	18794.5	10392	11805.2	21262.5	12382.4	13106.9	12779.2	12044.4	8821.71	10108.7	8274.34	1359.74	1509.73	1313.88	10021.6	10381.8	15408.2
Average	321.92			14552.9			5482.33			32379			3384.2			8360.25			26575.8			14722.6			15150.1			12643.5			9068.24			1394.45			11937.2
SEM	6.56			411.61			1060.16			4697.87			1609.38			1426.69			4059.88			2429.03			3060.78			314.13			543.69			59.14			1738.62

## Sheet: Figure 4G
Figure 4G	NavPaS numbering
Concentration (LqhaIT, nM)	BgNav			Q345A			D1200A			D1200R			V1249F			L1250A			D1252A			D1252R			I1253L			E1255A			E1255R			K1256T
0	0	0	0	0	0	0	0	0	0	0	0	0	0	0	0	0	0	0	0	0	0	0	0	0	0	0	0	0	0	0	0	0	0	0	0	0
1	0.84	0.95	1	0.79	0	0	0.18	0.29	0.17	1.24	1.19	1.31	0.84	0.1	0.34	0.12	0.04	0.17	0	0	0	0	0	0	3.67	1.29	2.42	0.95	0.75	0	0	0	0	0.37	0.14	1.26
4	0.81	0.98	0.96	3.29	0	0	0.28	1.66	0.18	1.73	3.17	2.25	1.62	1.42	0.51	0.07	1.28	0.28	0	0	0	0	0	0	2.33	0.59	5.99	2.87	0.91	0	0	0	0	0.02	0.27	1.45
10	1.09	1.89	1.72	1.82	0	0	0.24	0.76	0.62	0.09	0.14	0.69	2.17	0.68	0.09	1.01	1.04	0.27	0	0	0	0	0	0	3.46	1.46	3.63	3.03	0.71	0	0	0	0	0.04	2.47	0.13
40	1.3	1.16	1.09	0.01	0.01	0.03	0.39	0.32	0.24	2.83	0.05	1.86	3.98	1.08	0.71	0.41	0.09	0.4	0	0	0	0	0	0	0.68	1.14	3.9	2.99	-0.44	0	0	0	0	1.2	0	2.69
100	12.88	13.81	13.13	0.02	0.02	0.01	0.05	1	0.19	4.59	2.2	0.19	15.53	9.2	5.47	1.22	0.68	2.96	0	0	0	0	0	0	0.33	0.59	3.59	2.03	0.43	0	4.58	2.79	0.7	20.49	27.68	22.62
400	60.04	56.16	56.55	1.24	0	0.66	2.53	1.23	11.77	7.18	10.8	0.01	46.35	38.81	27.85	13.21	5.56	16.75	0	0	0	0	0	0	13.47	7.72	11.87	11.44	9.22	7.01	5.15	6.95	1.23	62.67	63	60.57
1000	82.64	78.99	88.12	27.97	53.44	30.04	25.42	26.68	37.39	12.13	23.53	15.84	77.42	57.69	68.66	42.74	28.16	36.44	0	0	0	0	0	0	43.7	20.69	31.37	26.37	30.49	31.25	3.24	34.9	3.49	90.97	94.18	91.38
4000	96.17	94.49	95.31	48.42	71.13	48.21	81.98	71.82	76.74	29.46	59.62	27.45	97.97	96.61	92.04	87.26	65.34	66.01	0.95	0.93	2.92	0.11	0.35	1.7	78.46	72.7	76.88	60.61	78.78	85.39	42.06	47.73	25.83	96.95	99.5	99.36
10000	98.24	96.76	97.14	70.65	80.69	69.7	98.01	95.13	99.16	46.69	83.27	50.79				99.29	83.59	85.81	4.63	9.09	5.06	2.74	2.15	1.19	95.13	88.81	85.55	90.67	90.84	92.07	55.93	60.03	41.68
40000				94.65	93.73	95.88				87.55	98.27	84.69				99.04	94.26		16.12	27.44	15.68	4.81	5.72	0.92		94.47	90.37	92.33					87.86
100000										100									22.07	38.02	26.11	9.17	9.82	12.17
EC50	311.55	334.07	320.13	4525.56	922.78	4874.3	1832.16	2257.05	1903.39	17901.2	3013.24	14595.5	463.13	942.45	616.3	1209.03	2164.21	1925.05	26820.8	26881.2	41094.1	Not fitted			1276.3	2039.49	1449.34	2332.92	1557.43	1374.38	4822.35	4729.51	21176.7	268.21	256.2	285.93
Average	321.92			3440.88			1997.53			11836.6			673.96			1766.1			31598.7						1588.38			1754.91			10242.8			270.11
SEM	6.56			1263.07			265.53			4513.72			141.34			286.96			4747.71						231.02			293.8			5466.97			8.63

## Sheet: Figure 5A-1
Fig. 5A. Predicted ΔΔG values for LqhαIT mutations using the ComplexDDG model.
	A	C	D	E	F	G	H	I	K	L	M	N	P	Q	R	S	T	V	W	Y
V	0.0924	0.0306	-0.0253	0.0728	0.0713	0.0544	0.1165	0.1197	0.0552	0.0028	-0.0336	0.1422	0.0544	0.0474	0.0816	0.1053	0.1636		0.0832	0.0666
R	0.2918	0.3603	0.1706	0.28	0.3447	0.4387	0.3231	0.2523	0.1008	0.2247	0.3088	0.4112	3.3168	0.2747		0.2578	0.3937	0.1892	0.3541	0.4284
D	0.1408	0.0628		-0.1834	0.1839	0.4773	0.1847	0.1216	0.0441	0.1704	-0.0925	0.3377	0.9455	-0.1661	0.0876	0.1316	0.1394	0.1237	0.1713	0.2322
A		0.0793	0.1127	-0.0672	-0.1792	0.2999	0.1275	0.1986	0.1892	0.0595	0.1338	0.3613	0.5747	0.0615	0.1454	0.1955	0.3107	0.2631	-0.2044	0.0112
Y	0.5018	0.2968	1.6344	0.9093	0.1754	1.1165	0.2088	0.505	1.5694	0.3857	0.373	0.8449	1.4246	0.6426	1.0166	0.5694	0.4993	0.2431	0.303
I	1.4204	1.0087	2.5931	1.9584	-0.1226	2.058	1.1634		1.9556	1.141	0.6205	1.3904	1.3825	1.666	2.405	1.5959	0.5289	0.8497	1.8541	-0.1217
A		0.0578	0.5137	-0.0923	-0.134	0.4909	0.5128	0.2414	0.6308	0.3878	0.1138	0.4157	1.8568	0.4199	0.7091	0.1289	0.4893	0.3702	0.2274	0.1685
K	0.199	0.08	0.0215	0.1779	0.1267	0.2317	0.0851	0.1429		0.1168	0.0453	0.1582	0.7459	0.0763	0.1181	0.1015	0.0553	0.1208	0.1507	0.1143
N	0.1076	0.1278	0.0101	0.1776	0.1574	0.1477	0.0954	0.2556	0.0905	0.1711	0.2443		-0.0429	0.1066	0.162	0.0884	0.1475	0.161	0.214	0.0825
Y	0.1908	0.18	-0.0311	0.0459	0.099	0.0218	0.1119	0.244	0.0769	0.1854	0.1208	0.2178	2.3764	0.1525	0.064	0.1122	0.3362	0.1622	0.1396
N	1.1011	1.0987	1.6804	2.5301	1.3641	1.3296	0.8499	1.7796	2.1431	2.041	1.7842		3.367	1.3617	1.8146	1.0425	1.3019	1.2669	1.8037	1.3237
C	1.5968		2.094	1.7168	2.2489	2.1102	2.4069	1.8031	2.5219	2.6592	2.0899	3.2829	3.8687	2.9069	3.2031	2.2667	2.6588	1.452	2.2231	2.1198
V	0.4978	0.4529	1.0614	0.4663	-0.1179	1.2229	1.0565	0.37	1.3934	0.8148	0.4053	0.6416	0.2296	1.0611	2.313	0.5085	0.5229		1.6829	-0.4481
Y	0.4839	0.3527	1.6989	1.3634	0.1663	0.8569	0.4986	0.4726	0.8929	0.4903	0.4762	1.3975	1.2335	0.8769	1.2222	0.7331	0.5458	0.3419	0.3715
E	0.1504	0.2932	-0.0859		0.2069	0.3812	0.2551	0.1725	0.1151	0.2635	0.06	0.418	-0.0916	0.2235	0.5608	0.2223	0.1478	0.1301	0.3014	0.2588
C	0.6278		1.4644	1.2335	1.5773	0.984	2.1671	1.0004	2.7591	1.6295	1.2556	1.356	1.7246	1.9272	3.9253	1.0213	1.4934	0.6315	2.0519	1.4432
F	0.1201	0.0458	0.0145	0.2444		-0.1122	0.1866	0.0229	0.073	0.1546	-0.0773	0.1964	0.1864	0.016	0.179	0.1865	0.1426	0.2108	0.1274	0.1852
R	0.0588	0.0576	-0.2164	0.1492	0.1463	0.0663	0.16	0.14	0.0228	0.0241	0.0499	0.1283	-0.2523	0.0455		0.0368	0.1158	0.1274	0.1144	0.1036
D	0.8524	1.3689		1.2893	1.1118	1.187	1.3364	1.0069	1.1012	1.8651	1.3301	1.2903	2.5222	1.1973	2.2121	0.8974	1.2716	0.7537	1.4034	1.0317
A		-0.1955	-0.3306	0.0122	0.0268	0.0861	0.123	0.0243	-0.0431	0.0334	-0.0048	0.0125	0.0486	-0.1579	-0.1537	0.0367	0.0551	0.0846	-0.0645	0.0304
Y	0.2187	0.1534	0.1791	0.5207	0.1306	0.1813	0.3074	0.2737	0.2637	0.3068	0.2076	0.3719	0.0028	0.2043	0.4946	0.3771	0.5923	0.2691	0.3042
C	0.5322		3.2486	1.9821	2.2791	1.286	2.6056	1.8471	1.6785	1.9388	1.5226	1.504	0.8362	2.2012	2.3286	0.7494	0.9051	1.1432	2.3415	2.0704
N	0.4792	0.3695	0.462	0.6538	0.562	0.2033	0.1746	0.8151	0.7442	0.8424	0.7868		2.602	0.3781	0.9188	0.4889	0.2277	0.542	1.1975	0.4815
E	0.1784	0.1607	0.0334		0.1556	0.2328	0.1697	0.1536	0.1107	0.1725	-0.0396	0.205	0.5868	0.058	0.1881	0.1333	0.1695	0.2084	0.163	0.1553
L	0.8098	0.2435	1.1929	0.9331	0.3703	0.8672	0.3274	0.3056	0.5494		0.1677	0.4426	0.6245	0.4114	1.1184	0.5176	0.1884	0.433	0.3589	0.2279
C	1.5187		3.5057	2.5764	2.282	1.8065	2.2447	2.7932	2.8113	2.8722	1.8388	1.8572	0.2588	2.4789	3.6128	1.613	2.0236	1.83	2.6559	2.3797
T	0.0873	0.2971	-0.0397	0.1944	0.1763	0.0142	0.2573	0.2066	0.1542	0.2238	0.1177	0.4439	-0.0049	0.2246	0.3753	0.0601		0.1815	0.2544	0.2168
K	0.2279	0.0589	0.0133	0.1772	0.14	0.1812	0.1221	0.2995		0.1214	0.0101	0.1405	0.6561	0.1009	0.1328	0.0572	0.1188	0.2523	0.2057	0.1093
N	0.275	0.2169	0.2366	0.2387	0.2624	0.2091	0.1664	0.3001	0.2144	0.2337	0.179		1.6807	0.1594	0.2969	0.1217	0.2093	0.2282	0.3198	0.2826
G	0.9644	0.7362	0.9798	1.024	0.7508		0.6792	1.0321	0.7568	1.4869	1.2035	0.735	3.0234	0.7502	1.003	0.7552	0.9102	0.8833	1.0092	0.7025
A		-0.123	0.4416	0.7439	1.844	0.2657	1.036	-0.4316	1.1156	0.31	-0.2674	-0.2527	0.5591	0.5144	1.618	-0.0576	0.2023	0.0924	1.7067	-0.2387
S	0.0415	0.211	-0.1686	0.0787	0.1194	0.0936	0.1964	0.0524	-0.0185	0.1713	0.0879	0.1603	0.0087	0.0908	0.2092		0.1392	0.0299	0.209	0.1951
S	0.1341	0.3229	-0.0009	0.1311	-0.0221	0.2184	0.223	0.0703	0.0652	0.1261	0.0725	0.3031	0.4217	0.171	0.1916		0.1941	0.1142	0.0556	0.1841
G	0.4361	0.8275	2.0713	1.6052	2.3421		2.4476	2.0857	2.3969	2.4772	1.7971	1.4516	2.0959	2.2734	3.1806	0.3651	1.4929	1.4938	2.8657	2.1865
Y	0.2398	0.2497	0.118	0.2418	0.1229	0.2594	0.1611	0.1476	0.3501	0.0668	0.171	0.2971	0.8897	0.1161	0.3155	0.1207	0.2203	0.1301	0.1609
C	0.485		1.1967	1.0572	0.8857	0.6054	1.2162	1.1653	0.9651	0.7227	0.8123	0.5683	1.6525	1.1167	1.5217	0.9347	0.5682	0.7979	1.2508	0.7746
Q	0.23	0.1337	-0.0071	0.163	0.1757	0.1448	0.2312	0.2243	0.0783	0.2446	0.0108	0.3129	0.2865		0.3042	0.133	0.2772	0.1484	0.1711	0.2677
W	0.0131	-0.0636	-0.4839	1.2295	0.3036	-0.8349	0.2758	0.6949	0.5344	0.2316	0.8652	0.6293	1.1098	0.3099	0.1746	-0.3288	0.3923	0.6166		-0.1828
A		-0.311	-0.2276	0.0659	-0.6299	-0.1095	0.0192	-0.3459	-1.1452	-0.3659	-0.7477	0.0562	0.4706	-0.6792	-0.6901	-0.0352	0.0314	0.0934	-1.1633	-0.7184
G	0.4183	1.2459	1.4724	1.309	1.1769		1.1647	1.4214	0.7351	1.7225	1.2469	0.9667	0.9828	1.6019	1.9376	0.906	1.711	1.265	1.096	0.8442
K	0.4671	0.1331	0.3264	0.3032	0.3216	0.4005	0.0191	0.2696		0.2366	0.2282	0.4275	0.5022	0.1471	-0.0583	0.361	0.3067	0.2722	0.0518	0.2682
Y	1.2769	0.6016	1.8114	1.4814	0.2839	1.283	0.7801	1.2993	0.9737	0.9082	0.5113	1.6929	3.5995	1.4691	1.7079	1.0468	0.9931	0.6369	0.7852
G	1.5892	1.6571	2.4825	2.1308	2.0718		2.7939	2.6921	2.466	3.0118	2.2383	2.1675	2.5723	1.9974	2.2837	1.4185	1.9351	2.1812	2.8908	2.3626
N	0.4692	0.7612	1.847	1.6232	0.1348	0.9465	0.8456	1.7698	1.8012	1.1072	1.0984		1.8665	1.2026	1.3982	0.4945	0.025	0.7014	0.6504	-0.3807
A		-0.1915	1.1968	-0.4965	-0.159	0.789	1.6467	0.3479	0.7532	0.5269	-0.0269	1.0549	1.5796	0.775	2.4273	0.427	0.8776	0.4471	0.9116	0.1488
C	0.8377		2.6383	2.2301	1.3711	1.7403	2.2163	1.4168	2.5089	1.2932	1.3165	1.7438	0.9553	2.7104	4.1523	1.6406	1.5468	1.0001	2.819	0.977
W	1.023	0.4625	0.6719	1.0487	0.2558	0.9829	0.215	0.4654	0.8286	0.1492	0.3848	0.6323	2.8475	0.5606	0.7201	0.6848	0.3711	0.3843		0.3817
C	0.4746		1.8073	2.5197	0.9086	1.407	1.8954	1.7441	2.2165	2.0373	1.3275	1.7028	1.1116	2.4215	3.8714	0.7969	1.4649	1.0524	1.931	0.8556
Y	0.1342	0.0796	-0.1465	0.1071	0.0893	0.0714	0.1449	0.1114	0.0569	0.1004	0.0299	0.1633	0.2858	0.0794	0.319	0.0552	0.1695	0.107	0.1236
A		-0.3129	-0.3151	0.0198	-0.0749	0.3487	0.0714	-0.1448	0.0355	-0.2102	-0.1396	0.1975	0.6505	-0.1435	0.0036	-0.1212	0.0429	0.0931	-0.2524	-0.0016
L	0.9075	0.4774	1.849	1.1113	0.7837	1.3237	1.2259	0.6088	1.3793		0.3028	0.8493	3.0676	0.8267	2.1785	0.9427	0.6265	0.7814	1.8806	0.3601
P	0.592	0.464	0.7378	0.5206	0.525	0.9257	0.4397	0.6495	0.4685	0.6859	0.5114	0.3857		0.4193	0.7032	0.4002	0.0506	0.7065	0.5817	0.3412
D	0.059	0.0856		0.0334	-0.0007	0.0756	0.1552	0.0425	-0.0278	-0.0802	-0.2002	0.1659	-0.3343	-0.0047	0.0286	0.044	0.1049	0.0769	0.0087	0.0991
N	0.1725	0.0573	-0.0128	0.1326	0.1718	0.1109	0.1001	0.156	0.0314	0.0852	0.0764		0.9463	0.0961	0.1487	0.082	0.1301	0.1248	0.1551	0.088
V	0.5196	0.3082	0.6932	0.3112	-0.2689	0.998	0.4437	0.2045	0.5047	0.3553	0.2254	0.5051	1.3077	0.3824	0.5175	0.6127	0.3461		0.2236	-0.154
P	0.5057	0.2364	0.4428	0.4424	0.1138	0.9149	0.3407	0.6995	0.4285	0.3428	0.1473	0.2574		0.2088	0.4071	0.3286	0.002	0.5521	0.5021	0.1112
I	0.3543	-0.3518	0.1079	0.2748	0.2831	0.4867	0.2784		0.217	0.3449	0.2866	0.2858	1.2563	0.2533	0.5404	0.4448	-0.0865	0.1863	0.4669	0.2866
R	0.8277	0.7352	0.9997	1.357	0.4235	1.2713	0.3703	0.5565	0.7145	0.1472	0.7223	1.0586	3.1757	0.773		1.0832	1.0729	0.2832	1.0689	0.6436
V	0.1373	0.0495	0.0547	0.127	0.0591	0.2159	0.0979	0.0686	0.0551	0.0185	0.0475	0.1268	0.1222	0.0535	0.0251	0.0647	0.0107		0.1675	0.1281
P	0.468	0.1236	0.025	0.342	-0.4429	0.7787	0.2164	0.6086	0.3932	0.1641	-0.104	0.0803		0.2499	0.279	0.1884	-0.065	0.4245	0.2276	-0.7827
G	0.2798	0.5184	0.1376	0.3638	0.2779		0.5574	0.7892	0.3017	0.7722	0.6025	0.6527	1.2828	0.5285	0.7944	0.2397	0.5806	0.6934	0.3586	0.1892
K	0.1978	0.0925	0.1163	0.1628	0.074	0.273	0.0913	0.1358		0.1241	0.0413	0.2216	0.6805	0.1017	0.1052	0.124	0.1372	0.0825	-0.0369	0.1036
C	1.1739		1.5452	1.1329	1.1431	1.9486	1.942	2.0717	2.2604	2.5379	1.2292	1.8116	2.3279	2.1189	3.4128	1.6512	1.6003	1.6363	1.7366	0.8407
H	0.157	0.1145	-0.021	0.1111	0.0797	0.1389		0.1415	0.0927	0.1065	0.084	0.2005	0.6273	0.0852	0.1155	0.0614	0.124	0.0926	0.1594	0.148
R	0.0413	0.0711	-0.1375	0.2189	-0.221	-0.482	0.1666	0.0694	0.0084	-0.3018	-0.129	0.301	0.157	0.1191		0.1597	0.3024	0.0941	0.1554	-0.1013

## Sheet: Figure 5A-2
Fig. 5A. Predicted ESM2 values for LqhαIT mutations.
	A	C	D	E	F	G	H	I	K	L	M	N	P	Q	R	S	T	V	W	Y
V	0.0449	-0.0377	-0.0119	0.019	-0.0375	0.0319	-0.035	-0.028	0.1298	-0.024	0.2192	-0.0214	-0.0257	-0.0045	0.0484	-0.009	-0.0167	0	-0.0402	-0.0368
R	0.1754	-0.0261	0.0083	0.0363	-0.0306	0.0434	-0.0208	-0.0172	0.0878	-0.0257	-0.0284	0.0075	-0.0149	0.0231	0	0.0432	0.0301	0.1098	-0.0326	-0.0288
D	-0.5482	-0.5667	0	-0.3856	-0.5667	-0.4914	-0.5632	-0.566	-0.5444	-0.5649	-0.5666	-0.5102	-0.5559	-0.5532	-0.5604	-0.5522	-0.5622	-0.5631	-0.5672	-0.5644
A	0	-0.0036	-0.0022	-0.0022	-0.0036	0.9788	-0.0033	-0.0036	-0.0021	-0.0036	-0.0036	-0.0025	-0.0035	-0.0032	-0.0007	-0.0018	-0.0033	-0.0031	-0.0036	-0.0035
Y	-0.0626	-0.1315	-0.0956	-0.0342	-0.1093	-0.046	-0.0925	-0.1006	-0.0563	-0.0951	-0.1135	-0.096	-0.1179	-0.0692	-0.0775	-0.0983	-0.1044	-0.0983	-0.1251	0
I	-0.0547	-0.0871	-0.0699	-0.0539	-0.0756	-0.0784	-0.0794	0	-0.0601	0.0184	-0.0574	-0.0713	0.3335	-0.0705	-0.0695	-0.0686	-0.0574	-0.0132	-0.0808	-0.0662
A	0	-0.1319	-0.1098	-0.1147	-0.1179	-0.0996	-0.1157	-0.013	-0.079	-0.0596	-0.0724	-0.0954	-0.072	-0.1198	-0.1062	-0.0908	-0.0947	0.0379	-0.1234	-0.1124
K	-0.0485	-0.0655	0.1532	0.0706	-0.065	0.054	-0.0532	-0.0634	0	-0.063	-0.0629	0.0984	-0.0491	0.023	-0.0332	0.0011	-0.0262	-0.0613	-0.0647	-0.0622
N	-0.0096	-0.0336	-0.0086	-0.0199	-0.0292	-0.0156	-0.0156	-0.0281	-0.0169	-0.0229	-0.0319	0	0.5668	-0.0252	-0.0136	0.0279	0.0444	-0.0243	-0.0268	-0.0174
Y	0.0073	-0.0224	0.2339	0.0579	-0.0198	0.1228	-0.013	-0.015	0.0454	-0.0165	-0.0214	0.1074	-0.0079	-0.0107	0.0015	0.0606	0.021	-0.0042	-0.021	0
N	-0.0561	-0.0945	0.0119	-0.0379	-0.087	0.1941	-0.0686	-0.0844	0.0104	-0.0795	-0.0879	0	-0.074	-0.0687	-0.041	-0.0595	-0.0603	-0.0757	-0.0898	-0.0656
C	-0.9918	0	-0.9919	-0.9921	-0.9917	-0.9916	-0.9919	-0.9919	-0.9918	-0.9919	-0.9921	-0.9918	-0.9918	-0.992	-0.9915	-0.9916	-0.9917	-0.9919	-0.9918	-0.9913
V	-0.1739	-0.2022	-0.213	-0.1993	-0.1918	-0.2113	-0.209	-0.0355	-0.0475	-0.1395	-0.1616	-0.2071	-0.215	-0.2051	-0.1778	-0.2065	-0.1911	0	-0.2099	-0.1631
Y	-0.4444	-0.4605	-0.458	-0.4613	-0.2113	-0.4483	-0.4546	-0.4277	-0.4604	-0.4311	-0.4502	-0.4587	-0.4635	-0.4616	-0.4592	-0.4569	-0.4513	-0.4175	-0.4057	0
E	-0.0043	-0.023	0.0314	0	-0.0162	0.035	0.0269	-0.0166	0.2328	-0.0054	-0.017	0.1343	-0.0147	0.0035	0.1705	0.0154	0.0024	-0.0154	-0.0185	-0.0051
C	-0.9921	0	-0.9918	-0.9921	-0.9919	-0.991	-0.9921	-0.9922	-0.9921	-0.9922	-0.9923	-0.9918	-0.9922	-0.9922	-0.992	-0.9918	-0.9921	-0.9921	-0.9921	-0.9918
F	0.0762	-0.0436	-0.0208	-0.018	0	0.3149	-0.0367	0.000300001	-0.0345	-0.0036	-0.0292	-0.0307	-0.0299	-0.0368	-0.0312	-0.000999998	-0.0093	0.0499	-0.0234	0.0055
R	-0.0374	-0.0582	0.0293	-0.0273	-0.0319	-0.0013	-0.0122	-0.0407	0.0245	-0.0065	-0.0437	0.0913	-0.0436	0.0459	0	0.0521	-0.0095	-0.0418	-0.046	-0.0231
D	-0.0394	-0.0737	0	-0.05	-0.0482	-0.0285	-0.0462	-0.0042	-0.0513	-0.0241	-0.0603	0.088	-0.0366	-0.0619	-0.0505	0.1043	-0.006	-0.0229	-0.0576	-0.047
A	0	-0.0336	0.1267	0.0273	-0.0239	0.0978	-0.008	-0.025	0.0519	-0.0247	-0.0311	0.053	0.0438	-0.0073	0.0136	0.1016	0.013	-0.0213	-0.0235	-0.0103
Y	-0.4573	-0.4858	-0.4477	-0.4578	-0.407	-0.4694	-0.442	-0.4722	-0.4386	-0.4594	-0.4806	-0.4548	-0.4706	-0.4688	-0.457	-0.4546	-0.4568	-0.4673	-0.4762	0
C	-0.9972	0	-0.9972	-0.9972	-0.9969	-0.9969	-0.9972	-0.9972	-0.9972	-0.9972	-0.9972	-0.9972	-0.9972	-0.9972	-0.9969	-0.9969	-0.9972	-0.9971	-0.997	-0.9961
N	-0.5425	-0.5598	-0.4921	-0.5458	-0.553	-0.5508	-0.5021	-0.5523	-0.4935	-0.5516	-0.5569	0	-0.5609	-0.5413	-0.5162	-0.5225	-0.5432	-0.5502	-0.556	-0.5295
E	-0.134	-0.1977	-0.0621	0	-0.1937	-0.1328	-0.164	-0.1904	-0.0969	-0.189	-0.1935	-0.1243	-0.1934	-0.1345	-0.1531	-0.0926	-0.1603	-0.1829	-0.1963	-0.1724
L	-0.2618	-0.2838	-0.2759	-0.2032	-0.2779	-0.2802	-0.2784	-0.1223	-0.2712	0	-0.2239	-0.2742	-0.2826	-0.1696	-0.2685	-0.2766	-0.2608	-0.1235	-0.2823	-0.2772
C	-0.9988	0	-0.9988	-0.9988	-0.9986	-0.9987	-0.9988	-0.9988	-0.9988	-0.9988	-0.9988	-0.9988	-0.9988	-0.9988	-0.9986	-0.9986	-0.9988	-0.9988	-0.9987	-0.9984
T	-0.0484	-0.0495	-0.0501	-0.0469	-0.0494	-0.049	-0.0471	0.1875	0.3726	-0.0061	-0.0314	-0.0438	-0.05	0.0022	0.0234	-0.0472	0	0.0285	-0.05	-0.0495
K	-0.2198	-0.2801	-0.2504	-0.238	-0.2761	-0.2507	-0.2677	-0.2692	0	-0.2582	-0.2704	-0.168	-0.2802	-0.2167	-0.1579	-0.135	-0.2519	-0.2727	-0.2787	-0.2682
N	-0.421	-0.4497	-0.4123	-0.4153	-0.4498	-0.3898	-0.4146	-0.4441	-0.3757	-0.4425	-0.4436	0	-0.4513	-0.3811	-0.4229	-0.3457	-0.4259	-0.4473	-0.4508	-0.4446
G	-0.4217	-0.4274	-0.4229	-0.4217	-0.4227	0	-0.3791	-0.4268	-0.0941	-0.4195	-0.4244	-0.3768	-0.4274	-0.411	-0.3688	-0.412	-0.4254	-0.426	-0.4258	-0.4165
A	0	-0.2531	-0.2532	-0.2512	-0.2531	0.4777	-0.2531	-0.2531	-0.2529	-0.2529	-0.2532	-0.2532	-0.2534	-0.2529	-0.2513	-0.2511	-0.253	-0.2491	-0.2533	-0.2529
S	-0.0783	-0.1453	-0.1225	-0.0707	-0.1445	-0.1343	-0.1421	-0.1293	0.1309	-0.1335	-0.1378	-0.131	-0.1353	-0.1046	-0.0812	0	0.0548	-0.1225	-0.1442	-0.1408
S	-0.6833	-0.7025	-0.6975	-0.7022	-0.6961	-0.5834	-0.6941	-0.7023	-0.6954	-0.7014	-0.7028	-0.6873	-0.7027	-0.702	-0.694	0	-0.6513	-0.7024	-0.7013	-0.662
G	-0.998	-0.9983	-0.9983	-0.9984	-0.9984	0	-0.9984	-0.9984	-0.9984	-0.9984	-0.9984	-0.9984	-0.9984	-0.9984	-0.9982	-0.9978	-0.9984	-0.9984	-0.9983	-0.9984
Y	-0.1358	-0.1635	-0.1504	-0.1558	-0.1432	-0.1582	0.3866	-0.1595	-0.1357	-0.1593	-0.1624	-0.1344	-0.1637	-0.1508	-0.1343	-0.1007	-0.1392	-0.1572	-0.1624	0
C	-0.9914	0	-0.9915	-0.9917	-0.9906	-0.9911	-0.9912	-0.9917	-0.9917	-0.9915	-0.9917	-0.9914	-0.9918	-0.9917	-0.9915	-0.9911	-0.9916	-0.9916	-0.9912	-0.9899
Q	0.0783	-0.0282	0.0727	0.0401	-0.02	0.4053	-0.008	-0.0229	-0.0076	-0.0172	-0.0226	0.0074	-0.0258	0	-0.0063	0.0198	-0.0162	-0.0136	-0.0192	0.0118
W	-0.006	-0.0492	-0.0141	-0.0332	-0.0093	0.074	-0.0283	-0.0131	0.0082	0.018	-0.0367	-0.0038	0.094	-0.0236	0.0227	0.0113	-0.0037	-0.0159	0	0.000500001
A	0	-0.0314	-0.0169	-0.0238	0.1483	-0.002	-0.0193	0.0223	-0.0166	0.0504	-0.0178	-0.0102	-0.0235	-0.0206	0.0348	-0.004	-0.0073	0.0362	0.1537	0.0879
G	-0.193	-0.2382	-0.1944	-0.2169	-0.1603	0	-0.2102	-0.2206	-0.2015	-0.1996	-0.2347	-0.1858	-0.1093	-0.2259	-0.2061	-0.1724	-0.1988	-0.2182	-0.2141	-0.1922
K	-0.0018	-0.0562	-0.0159	-0.0253	-0.0086	0.1409	-0.0467	-0.000699997	0	0.0035	-0.0482	-0.0048	0.0066	-0.04	-0.0156	0.0204	0.0054	-0.0015	-0.0362	-0.0314
Y	-0.021	-0.0662	-0.0383	-0.0425	0.0294	0.0194	-0.034	-0.0024	-0.0257	0.0696	-0.0569	-0.03	-0.0383	-0.0529	-0.0246	-0.0296	-0.0326	-0.0157	-0.0379	0
G	-0.1381	-0.2283	-0.1765	-0.2104	-0.2017	0	-0.2017	-0.1996	-0.1946	-0.1943	-0.2258	-0.1744	-0.1866	-0.2156	-0.1952	-0.1634	-0.1763	-0.1911	-0.2086	-0.1698
N	-0.0373	-0.0725	-0.0546	-0.0644	0.0026	-0.057	-0.0334	-0.0142	-0.0176	0.111	-0.0379	0	-0.0417	-0.0522	-0.0158	-0.026	-0.0314	-0.0336	-0.049	0.0529
A	0	-0.5942	-0.5797	-0.5736	-0.5909	-0.5471	-0.5888	-0.5867	-0.5849	-0.5773	-0.5768	-0.575	-0.5863	-0.5717	-0.5839	-0.5121	-0.544	-0.57	-0.5942	-0.5887
C	-0.9979	0	-0.998	-0.998	-0.9979	-0.9979	-0.998	-0.998	-0.998	-0.998	-0.998	-0.998	-0.998	-0.998	-0.9977	-0.9976	-0.998	-0.998	-0.9979	-0.9973
W	-0.7444	-0.7424	-0.7462	-0.7459	-0.721	-0.7451	-0.6636	-0.7449	-0.7446	-0.7406	-0.7425	-0.7417	-0.7467	-0.7419	-0.735	-0.743	-0.7453	-0.744	0	-0.6552
C	-0.9974	0	-0.9978	-0.9978	-0.9977	-0.9972	-0.9978	-0.9977	-0.9978	-0.9978	-0.9978	-0.9978	-0.9978	-0.9978	-0.9977	-0.9976	-0.9976	-0.9977	-0.9978	-0.9975
Y	-0.1341	-0.1427	-0.1076	-0.0891	-0.1263	-0.1388	-0.1235	-0.1124	-0.0311	-0.1096	-0.1357	-0.0026	-0.1426	-0.1231	-0.0672	-0.0403	0.028	-0.1238	-0.1397	0
A	0	-0.0201	0.0564	-0.0044	-0.0134	0.3541	0.043	-0.0191	0.1507	-0.0162	-0.0175	0.1055	-0.0184	0.0035	0.0033	0.0067	-0.0124	-0.0169	-0.0192	0.0264
L	-0.8607	-0.8614	-0.8615	-0.8614	-0.8439	-0.8615	-0.861	-0.7957	-0.8612	0	-0.8475	-0.8614	-0.8612	-0.861	-0.8613	-0.8612	-0.8606	-0.8302	-0.8602	-0.8588
P	-0.8322	-0.8671	-0.8586	-0.8585	-0.8669	-0.8619	-0.865	-0.8666	-0.856	-0.8603	-0.8669	-0.8638	0	-0.8613	-0.8596	-0.8395	-0.8605	-0.8656	-0.8671	-0.8665
D	-0.4006	-0.4084	0	-0.3886	-0.4073	-0.404	-0.4031	-0.4067	-0.3852	-0.4066	-0.4079	0.0657	-0.4014	-0.4039	-0.4006	-0.3899	-0.4037	-0.4057	-0.408	-0.402
N	-0.5904	-0.6016	-0.5122	-0.5932	-0.5963	-0.5528	-0.5826	-0.6007	-0.5614	-0.6006	-0.6019	0	-0.6013	-0.5961	-0.5867	-0.502	-0.5887	-0.6002	-0.5959	-0.5833
V	-0.2113	-0.2408	-0.2315	-0.2168	-0.0983	-0.2396	-0.2299	-0.1653	-0.2187	-0.2033	-0.2294	-0.2343	-0.2407	-0.2218	-0.2299	-0.2156	-0.0418	0	-0.2364	-0.1588
P	-0.7856	-0.8337	-0.8275	-0.8251	-0.8328	-0.8248	-0.8293	-0.8311	-0.8203	-0.8267	-0.8331	-0.8307	0	-0.8259	-0.822	-0.8109	-0.8253	-0.8258	-0.8333	-0.8321
I	-0.299	-0.3088	-0.3078	-0.3055	-0.2944	-0.3076	-0.3079	0	-0.298	-0.196	-0.2948	-0.3063	-0.3062	-0.307	-0.3042	-0.3052	-0.2805	0.1573	-0.3077	-0.3023
R	-0.0286	-0.0687	-0.0414	-0.0283	-0.0517	-0.0427	-0.0499	0.0288	0.1304	0.0019	-0.0509	0.00170001	-0.0379	-0.0342	0	-0.0303	-0.0087	0.0184	-0.0657	-0.0203
V	0.0079	-0.0396	0.0126	0.0193	-0.0349	-0.0041	-0.0249	-0.0117	0.1801	-0.0176	-0.0333	0.0151	0.0711	-0.0013	0.0314	0.046	0.0507	0	-0.0375	-0.0253
P	-0.1986	-0.2296	0.0307	-0.1751	-0.228	-0.1775	-0.2178	-0.2258	-0.1516	-0.2246	-0.2285	-0.1509	0	-0.2152	-0.2028	-0.1228	-0.2037	-0.2215	-0.2289	-0.2239
G	-0.8036	-0.8132	-0.7657	-0.7936	-0.8127	0	-0.8089	-0.8122	-0.7988	-0.8113	-0.8126	-0.7812	-0.802	-0.8097	-0.8024	-0.7974	-0.8097	-0.8098	-0.8124	-0.8108
K	-0.1078	-0.1261	-0.0797	0.2007	-0.1237	-0.0945	-0.1146	-0.1219	0	-0.1214	-0.1203	-0.1075	-0.1202	0.04	-0.091	-0.0501	-0.0324	-0.1135	-0.1245	-0.1174
C	-0.9822	0	-0.9823	-0.9824	-0.9826	-0.9815	-0.9827	-0.9827	-0.9822	-0.9823	-0.9831	-0.9826	-0.982	-0.9829	-0.9821	-0.9822	-0.9826	-0.9826	-0.9829	-0.982
H	-0.1079	-0.1267	-0.1001	-0.1172	-0.1	0.057	0	-0.1164	-0.0714	-0.1059	-0.1253	-0.0672	-0.1098	-0.1163	0.0154	-0.063	-0.1026	-0.1132	-0.1162	0.0187
R	0.0212	-0.0366	0.0033	-0.0157	0.0259	0.1109	-0.0018	0.0126	0.0037	0.0585	-0.0197	0.0231	-0.0036	-0.0151	0	0.0355	-0.0174	0.0131	-0.0128	0.0631

## Sheet: Figure 5C
Figure 5C
Concentration	LqhaIT WT			E15F			E15Y			A39L			A39W			R65G
400nM	60.04	56.16	56.55	60.48	52.68	68.26	13.87	5.71	4.72	100.62	91.59	98.48	47.29	43.71	46.22	50.25	50.22	59.04
1000nM	82.64	78.99	88.12	98.87	90.28	97.39	56.81	53.72	39.02	105.38	108.61	99.78	84.27	88.13	83.73	90.47	89.69	92.98
400nM (Average)	57.58			60.47			8.1			96.9			45.74			53.17
SEM	1.23			4.5			2.9			2.73			1.06			2.94
1000nM (Average)	83.25			95.51			49.85			104.59			85.38			91.05
SEM	2.65			2.65			5.49			2.58			1.39			0.99

## Sheet: Figure 5D
Figure 5D
Concentration	LqhaIT WT			E15F			A39L
1 μg toxin per 100 mg body weight	0.375	0.5	0.375	0.625	0.625	0.5	0.75	0.875	0.875
Average	0.416667			0.583333			0.833333
SEM	0.0416667			0.0416667			0.0416667
